# Supplementary material for: Enzymatic cleavage of model lignin dimers depends on pH, enzyme, and bond type
Source: Sci Rep. 2025 Mar 25;15:10296. doi: 10.1038/s41598-025-88571-7 (PMC11937299; doi:10.1038/s41598-025-88571-7)
Supplement: Supplementary file 1 — Supplementary Material 1 [file 41598_2025_88571_MOESM1_ESM.xlsx]

## Sheet: Supplemental Table S1
Supplemental Table S1. Average relative proportions of cleaved, modified, and polymerized products at pH 3-10 (data visualized in Figure 3), including P-values calculated with a 1-sided Dunnett’s test (enzyme treatments compared to no-enzyme controls). N.C., not calculated due to zero variation in the negative control.
Enzyme	substrate_mass	pH	Dependent Variable	Number Replicates	Mean	Standard Deviation	p-value	Confidence Interval Lower Limit	Statistic
A. bisporus Laccase	Beta-O-4' Substrate	3	Cleaved	4	11.0986	2.32517	0.733755	-7.25843	0.548923
A. bisporus Laccase	Beta-O-4' Substrate	4	Cleaved	4	12.7466	1.78857	0.768282	-11.2703	0.4594
A. bisporus Laccase	Beta-O-4' Substrate	5	Cleaved	4	15.4267	3.83261	0.737028	-21.3273	0.540754
A. bisporus Laccase	Beta-O-4' Substrate	6	Cleaved	4	37.048	14.4404	0.0900471	-3.69455	2.28052
A. bisporus Laccase	Beta-O-4' Substrate	7	Cleaved	4	47.432	32.9943	0.047652	0.332063	2.60766
A. bisporus Laccase	Beta-O-4' Substrate	8	Cleaved	4	45.0966	22.1444	0.0270805	3.18338	2.87929
A. bisporus Laccase	Beta-O-4' Substrate	9	Cleaved	4	27.6406	11.6939	0.224103	-6.97402	1.73349
A. bisporus Laccase	Beta-O-4' Substrate	10	Cleaved	3	24.0205	11.0741	0.403649	-11.5424	1.28618
Aspergillus sp. Laccase	Beta-O-4' Substrate	3	Cleaved	4	7.94322	1.69629	0.955681	-10.4138	-0.33653
Aspergillus sp. Laccase	Beta-O-4' Substrate	4	Cleaved	4	11.0324	3.27907	0.87034	-12.9845	0.135976
Aspergillus sp. Laccase	Beta-O-4' Substrate	5	Cleaved	4	15.9267	6.20749	0.717696	-20.8272	0.588667
Aspergillus sp. Laccase	Beta-O-4' Substrate	6	Cleaved	4	44.6565	12.8329	0.025391	3.91396	2.90754
Aspergillus sp. Laccase	Beta-O-4' Substrate	7	Cleaved	4	67.1816	8.3858	0.00208534	20.0817	4.00391
Aspergillus sp. Laccase	Beta-O-4' Substrate	8	Cleaved	4	60.9559	11.1247	0.00088537	19.0427	4.34786
Aspergillus sp. Laccase	Beta-O-4' Substrate	9	Cleaved	4	30.4117	14.229	0.130673	-4.20294	2.07216
Aspergillus sp. Laccase	Beta-O-4' Substrate	10	Cleaved	4	21.5287	16.1904	0.502118	-12.5549	1.07344
Horseradish Peroxidase P6782	Beta-O-4' Substrate	3	Cleaved	3	16.2736	0.954958	0.181527	-2.71957	1.87191
Horseradish Peroxidase P6782	Beta-O-4' Substrate	4	Cleaved	3	39.8229	3.20104	8.22156e-05	14.8597	5.2084
Horseradish Peroxidase P6782	Beta-O-4' Substrate	5	Cleaved	3	48.4793	14.0834	0.00708429	9.86309	3.46833
Horseradish Peroxidase P6782	Beta-O-4' Substrate	6	Cleaved	3	89.5869	9.30933	8.45185e-06	46.6787	6.18336
Horseradish Peroxidase P6782	Beta-O-4' Substrate	7	Cleaved	3	92.5016	3.26383	9.26985e-05	42.8779	5.41977
Horseradish Peroxidase P6782	Beta-O-4' Substrate	8	Cleaved	3	92.19	5.49525	8.3629e-07	48.3497	6.77253
Horseradish Peroxidase P6782	Beta-O-4' Substrate	9	Cleaved	3	94.9701	0.982266	2.03839e-10	58.8946	9.31887
Horseradish Peroxidase P6782	Beta-O-4' Substrate	10	Cleaved	3	92.0037	1.05919	1.27426e-09	56.4408	8.98216
Horseradish Peroxidase P8125	Beta-O-4' Substrate	3	Cleaved	3	7.33174	3.8762	0.969257	-11.6615	-0.475306
Horseradish Peroxidase P8125	Beta-O-4' Substrate	4	Cleaved	3	14.6209	6.07317	0.643696	-10.3422	0.760533
Horseradish Peroxidase P8125	Beta-O-4' Substrate	5	Cleaved	3	43.3558	25.4124	0.0203851	4.7396	3.00911
Horseradish Peroxidase P8125	Beta-O-4' Substrate	6	Cleaved	3	64.37	24.4925	0.0010507	21.4617	4.23944
Horseradish Peroxidase P8125	Beta-O-4' Substrate	7	Cleaved	3	50.4445	21.7505	0.0448756	0.820851	2.63847
Horseradish Peroxidase P8125	Beta-O-4' Substrate	8	Cleaved	3	73.265	25.6458	0.000112392	29.4247	5.13326
Horseradish Peroxidase P8125	Beta-O-4' Substrate	9	Cleaved	3	88.9587	6.36341	1.57178e-09	52.8833	8.63163
Horseradish Peroxidase P8125	Beta-O-4' Substrate	10	Cleaved	3	89.366	1.69908	1.35616e-08	53.8031	8.68356
Horseradish Peroxidase P8250	Beta-O-4' Substrate	3	Cleaved	3	8.35994	4.94429	0.938721	-10.6333	-0.205407
Horseradish Peroxidase P8250	Beta-O-4' Substrate	4	Cleaved	3	16.2885	5.93087	0.506985	-8.67463	1.05484
Horseradish Peroxidase P8250	Beta-O-4' Substrate	5	Cleaved	3	54.2983	15.5985	0.00197569	15.6821	3.98988
Horseradish Peroxidase P8250	Beta-O-4' Substrate	6	Cleaved	3	63.7042	12.607	0.00123725	20.7959	4.18811
Horseradish Peroxidase P8250	Beta-O-4' Substrate	7	Cleaved	3	63.5308	16.0707	0.00653237	13.9071	3.50388
Horseradish Peroxidase P8250	Beta-O-4' Substrate	8	Cleaved	3	68.9134	20.7917	0.000264916	25.0731	4.75632
Horseradish Peroxidase P8250	Beta-O-4' Substrate	9	Cleaved	3	74.6508	16.6404	8.56163e-07	38.5754	6.9959
Horseradish Peroxidase P8250	Beta-O-4' Substrate	10	Cleaved	3	73.2395	18.0452	3.64249e-06	37.6767	6.85798
Horseradish Peroxidase P8375	Beta-O-4' Substrate	3	Cleaved	3	19.7994	3.58009	0.0322558	0.806168	2.7974
Horseradish Peroxidase P8375	Beta-O-4' Substrate	4	Cleaved	3	38.1089	8.02766	0.000213488	13.1458	4.9059
Horseradish Peroxidase P8375	Beta-O-4' Substrate	5	Cleaved	3	72.5489	13.4033	3.97025e-05	33.9327	5.62568
Horseradish Peroxidase P8375	Beta-O-4' Substrate	6	Cleaved	3	79.6018	15.9929	5.50067e-05	36.6935	5.41362
Horseradish Peroxidase P8375	Beta-O-4' Substrate	7	Cleaved	3	89.6373	8.9888	8.92496e-05	40.0137	5.23035
Horseradish Peroxidase P8375	Beta-O-4' Substrate	8	Cleaved	3	95.0218	4.93703	5.76282e-07	51.1815	7.01781
Horseradish Peroxidase P8375	Beta-O-4' Substrate	9	Cleaved	3	93.8624	2.95591	2.81769e-09	57.787	9.19224
Horseradish Peroxidase P8375	Beta-O-4' Substrate	10	Cleaved	3	91.9616	2.38633	1.31488e-07	56.3987	8.97739
Horseradish Peroxidase P8415	Beta-O-4' Substrate	3	Cleaved	3	13.2399	7.46476	0.497225	-5.75326	1.07558
Horseradish Peroxidase P8415	Beta-O-4' Substrate	4	Cleaved	3	61.4636	15.0724	1.00467e-09	36.5005	9.02774
Horseradish Peroxidase P8415	Beta-O-4' Substrate	5	Cleaved	3	80.654	2.03908	1.07521e-05	42.0378	6.35214
Horseradish Peroxidase P8415	Beta-O-4' Substrate	6	Cleaved	3	78.6091	10.2832	6.16544e-05	35.7008	5.3371
Horseradish Peroxidase P8415	Beta-O-4' Substrate	7	Cleaved	3	78.447	25.8423	0.000580005	28.8233	4.49031
Horseradish Peroxidase P8415	Beta-O-4' Substrate	8	Cleaved	3	91.8329	4.86611	9.1925e-07	47.9926	6.74159
Horseradish Peroxidase P8415	Beta-O-4' Substrate	9	Cleaved	3	93.1778	1.09737	2.09873e-09	57.1024	9.11397
Horseradish Peroxidase P8415	Beta-O-4' Substrate	10	Cleaved	3	93.6226	2.25516	1.01613e-09	58.0598	9.16542
Metzyme L111 Laccase	Beta-O-4' Substrate	3	Cleaved	3	5.77649	4.0156	0.990644	-13.2167	-0.883553
Metzyme L111 Laccase	Beta-O-4' Substrate	4	Cleaved	3	4.33209	1.10916	0.994586	-20.6311	-1.05533
Metzyme L111 Laccase	Beta-O-4' Substrate	5	Cleaved	3	15.3878	8.32176	0.752059	-23.2284	0.502338
Metzyme L111 Laccase	Beta-O-4' Substrate	6	Cleaved	3	61.4745	11.8896	0.0018803	18.5662	4.01623
Metzyme L111 Laccase	Beta-O-4' Substrate	7	Cleaved	3	43.0328	17.4322	0.114545	-6.59087	2.14832
Metzyme L111 Laccase	Beta-O-4' Substrate	8	Cleaved	3	50.8765	12.291	0.0134251	7.03622	3.19399
Metzyme L111 Laccase	Beta-O-4' Substrate	9	Cleaved	3	56.6891	13.4822	0.000174866	20.6137	4.94246
Metzyme L111 Laccase	Beta-O-4' Substrate	10	Cleaved	3	55.0446	3.64021	0.00030275	19.4817	4.79823
Metzyme L371 Laccase	Beta-O-4' Substrate	3	Cleaved	3	5.47606	2.51222	0.992693	-13.5171	-0.962414
Metzyme L371 Laccase	Beta-O-4' Substrate	4	Cleaved	3	5.4372	1.32906	0.989934	-19.526	-0.860293
Metzyme L371 Laccase	Beta-O-4' Substrate	5	Cleaved	3	35.0271	27.1389	0.0932739	-3.5891	2.26261
Metzyme L371 Laccase	Beta-O-4' Substrate	6	Cleaved	3	43.4298	18.1174	0.0460935	0.521551	2.6252
Metzyme L371 Laccase	Beta-O-4' Substrate	7	Cleaved	3	53.8014	11.5305	0.0282608	4.17769	2.86046
Metzyme L371 Laccase	Beta-O-4' Substrate	8	Cleaved	3	49.9067	11.4462	0.0161873	6.06644	3.10998
Metzyme L371 Laccase	Beta-O-4' Substrate	9	Cleaved	3	65.3736	14.9025	4.96832e-05	29.2981	5.93529
Metzyme L371 Laccase	Beta-O-4' Substrate	10	Cleaved	3	69.796	21.6872	2.54214e-06	34.2331	6.46816
T. versicolor Laccase	Beta-O-4' Substrate	3	Cleaved	4	11.6065	9.1921	0.67435	-6.7505	0.691459
T. versicolor Laccase	Beta-O-4' Substrate	4	Cleaved	4	21.3897	11.6258	0.12682	-2.62723	2.09013
T. versicolor Laccase	Beta-O-4' Substrate	5	Cleaved	4	46.4527	10.8536	0.00641812	9.69873	3.51362
T. versicolor Laccase	Beta-O-4' Substrate	6	Cleaved	4	59.1153	24.7461	0.00145568	18.3727	4.0991
T. versicolor Laccase	Beta-O-4' Substrate	7	Cleaved	4	21.1006	20.3186	0.650141	-25.9993	0.74609
T. versicolor Laccase	Beta-O-4' Substrate	8	Cleaved	4	11.5045	9.12932	0.942411	-30.4087	-0.231331
T. versicolor Laccase	Beta-O-4' Substrate	9	Cleaved	4	10.7996	7.85136	0.954352	-23.815	-0.324766
T. versicolor Laccase	Beta-O-4' Substrate	10	Cleaved	4	8.78994	6.50869	0.969721	-25.2937	-0.468214
A. bisporus Laccase	Beta-beta' Substrate	3	Cleaved	3	2.66288	0.755546	0.877392	-37.9605	0.140377
A. bisporus Laccase	Beta-beta' Substrate	4	Cleaved	3	6.7854	3.32081	0.709615	-20.4697	0.635623
A. bisporus Laccase	Beta-beta' Substrate	5	Cleaved	3	8.51323	1.55984	0.579967	-14.7208	0.924556
A. bisporus Laccase	Beta-beta' Substrate	6	Cleaved	3	20.7817	6.88795	0.0183699	3.23262	3.10189
A. bisporus Laccase	Beta-beta' Substrate	7	Cleaved	3	43.8952	16.1225	0.00129789	16.7809	4.26846
A. bisporus Laccase	Beta-beta' Substrate	8	Cleaved	3	46.5665	12.4507	0.0192053	6.88037	3.07925
A. bisporus Laccase	Beta-beta' Substrate	9	Cleaved	3	40.8619	14.0399	0.0962672	-5.5894	2.27263
A. bisporus Laccase	Beta-beta' Substrate	10	Cleaved	3	48.3711	14.9692	0.0080791	11.413	3.47652
Aspergillus sp. Laccase	Beta-beta' Substrate	3	Cleaved	3	5.66936	2.83409	0.821106	-34.954	0.336816
Aspergillus sp. Laccase	Beta-beta' Substrate	4	Cleaved	3	6.76909	3.10622	0.710206	-20.486	0.634042
Aspergillus sp. Laccase	Beta-beta' Substrate	5	Cleaved	3	7.65429	2.77404	0.625831	-15.5798	0.825744
Aspergillus sp. Laccase	Beta-beta' Substrate	6	Cleaved	3	13.9472	0.567161	0.135059	-3.60187	2.07891
Aspergillus sp. Laccase	Beta-beta' Substrate	7	Cleaved	3	49.0719	3.04355	0.000383619	21.9576	4.77679
Aspergillus sp. Laccase	Beta-beta' Substrate	8	Cleaved	3	33.7792	4.7259	0.104486	-5.90689	2.22694
Aspergillus sp. Laccase	Beta-beta' Substrate	9	Cleaved	3	23.477	5.37581	0.450908	-22.9744	1.1983
Aspergillus sp. Laccase	Beta-beta' Substrate	10	Cleaved	3	22.9835	4.85727	0.292251	-13.9746	1.56687
Horseradish Peroxidase P6782	Beta-beta' Substrate	3	Cleaved	3	30.9626	15.2606	0.156655	-9.66079	1.98943
Horseradish Peroxidase P6782	Beta-beta' Substrate	4	Cleaved	3	65.0929	10.0256	4.97646e-06	37.8378	6.28993
Horseradish Peroxidase P6782	Beta-beta' Substrate	5	Cleaved	3	69.4539	5.22646	1.7395e-07	46.2198	7.93514
Horseradish Peroxidase P6782	Beta-beta' Substrate	6	Cleaved	3	70.7221	2.54014	8.27507e-11	53.173	10.5769
Horseradish Peroxidase P6782	Beta-beta' Substrate	7	Cleaved	3	82.7275	9.62798	3.69034e-08	55.6132	8.08161
Horseradish Peroxidase P6782	Beta-beta' Substrate	8	Cleaved	3	73.5322	16.2083	0.00029354	33.8461	4.87662
Horseradish Peroxidase P6782	Beta-beta' Substrate	9	Cleaved	3	47.512	24.5608	0.0438813	1.06064	2.68358
Horseradish Peroxidase P6782	Beta-beta' Substrate	10	Cleaved	3	31.9824	13.8627	0.101334	-4.97565	2.24377
Horseradish Peroxidase P8125	Beta-beta' Substrate	3	Cleaved	3	37.9741	35.0668	0.0696122	-2.64934	2.44755
Horseradish Peroxidase P8125	Beta-beta' Substrate	4	Cleaved	3	50.4099	28.5334	0.000294387	23.1547	4.86605
Horseradish Peroxidase P8125	Beta-beta' Substrate	5	Cleaved	3	71.4138	25.7211	7.35067e-08	48.1797	8.1606
Horseradish Peroxidase P8125	Beta-beta' Substrate	6	Cleaved	3	66.8675	6.7022	7.02181e-07	49.3184	10
Horseradish Peroxidase P8125	Beta-beta' Substrate	7	Cleaved	3	84.8613	11.0207	1.60846e-08	57.7471	8.29115
Horseradish Peroxidase P8125	Beta-beta' Substrate	8	Cleaved	3	77.4217	19.7353	0.000154029	37.7356	5.13587
Horseradish Peroxidase P8125	Beta-beta' Substrate	9	Cleaved	3	56.1687	19.2955	0.0142581	9.71735	3.21853
Horseradish Peroxidase P8125	Beta-beta' Substrate	10	Cleaved	3	38.2994	11.4244	0.040977	1.34135	2.71893
Horseradish Peroxidase P8250	Beta-beta' Substrate	3	Cleaved	3	55.9066	26.2636	0.00576152	15.2832	3.61923
Horseradish Peroxidase P8250	Beta-beta' Substrate	4	Cleaved	3	76.2993	18.5438	3.78168e-07	49.0441	7.37665
Horseradish Peroxidase P8250	Beta-beta' Substrate	5	Cleaved	3	87.4193	13.7863	4.03525e-10	64.1852	10.0019
Horseradish Peroxidase P8250	Beta-beta' Substrate	6	Cleaved	3	90.9443	14.2706	8.88178e-16	73.3952	13.6038
Horseradish Peroxidase P8250	Beta-beta' Substrate	7	Cleaved	3	88.8298	10.7344	1.00947e-08	61.7156	8.68084
Horseradish Peroxidase P8250	Beta-beta' Substrate	8	Cleaved	3	88.8939	9.73262	2.1777e-05	49.2078	5.90054
Horseradish Peroxidase P8250	Beta-beta' Substrate	9	Cleaved	3	70.2173	31.8256	0.00191183	23.766	4.08669
Horseradish Peroxidase P8250	Beta-beta' Substrate	10	Cleaved	3	44.6889	8.43178	0.0148291	7.7308	3.19954
Horseradish Peroxidase P8375	Beta-beta' Substrate	3	Cleaved	3	37.5235	29.5931	0.0736441	-3.09986	2.41811
Horseradish Peroxidase P8375	Beta-beta' Substrate	4	Cleaved	3	69.3158	16.6084	1.89292e-06	42.0607	6.69944
Horseradish Peroxidase P8375	Beta-beta' Substrate	5	Cleaved	3	85.6776	8.89782	7.17174e-10	62.4435	9.80151
Horseradish Peroxidase P8375	Beta-beta' Substrate	6	Cleaved	3	83.5501	8.80067	7.00551e-14	66.001	12.497
Horseradish Peroxidase P8375	Beta-beta' Substrate	7	Cleaved	3	85.4127	14.0823	3.03951e-08	58.2985	8.34529
Horseradish Peroxidase P8375	Beta-beta' Substrate	8	Cleaved	3	91.1401	9.10354	2.46159e-05	51.454	6.05025
Horseradish Peroxidase P8375	Beta-beta' Substrate	9	Cleaved	3	61.5521	19.1076	0.00673188	15.1008	3.55121
Horseradish Peroxidase P8375	Beta-beta' Substrate	10	Cleaved	3	49.1488	12.2418	0.00701001	12.1907	3.53502
Horseradish Peroxidase P8415	Beta-beta' Substrate	3	Cleaved	3	50.425	28.082	0.0130114	9.80157	3.26107
Horseradish Peroxidase P8415	Beta-beta' Substrate	4	Cleaved	3	69.4104	11.6173	2.39333e-06	42.1553	6.70861
Horseradish Peroxidase P8415	Beta-beta' Substrate	5	Cleaved	3	78.8898	13.1263	9.30601e-10	55.6557	9.02064
Horseradish Peroxidase P8415	Beta-beta' Substrate	6	Cleaved	3	89.0461	11.1187	3.72591e-13	71.497	13.3197
Horseradish Peroxidase P8415	Beta-beta' Substrate	7	Cleaved	3	82.5758	15.0144	6.21296e-08	55.4615	8.06672
Horseradish Peroxidase P8415	Beta-beta' Substrate	8	Cleaved	3	89.4435	7.11828	1.58591e-05	49.7574	5.93717
Horseradish Peroxidase P8415	Beta-beta' Substrate	9	Cleaved	3	69.5535	27.1216	0.00212149	23.1022	4.04566
Horseradish Peroxidase P8415	Beta-beta' Substrate	10	Cleaved	3	59.8262	26.0948	0.00101805	22.8681	4.33816
Metzyme L111 Laccase	Beta-beta' Substrate	3	Cleaved	3	4.19883	2.31143	0.850375	-36.4246	0.240734
Metzyme L111 Laccase	Beta-beta' Substrate	4	Cleaved	3	5.13448	1.15377	0.772903	-22.1207	0.475527
Metzyme L111 Laccase	Beta-beta' Substrate	5	Cleaved	3	33.8576	7.5893	0.00349181	10.6235	3.84016
Metzyme L111 Laccase	Beta-beta' Substrate	6	Cleaved	3	85.1775	4.31526	2.15383e-14	67.6284	12.7406
Metzyme L111 Laccase	Beta-beta' Substrate	7	Cleaved	3	89.4442	14.2391	1.44773e-08	62.3299	8.74116
Metzyme L111 Laccase	Beta-beta' Substrate	8	Cleaved	3	86.5746	14.4445	5.39711e-05	46.8885	5.74595
Metzyme L111 Laccase	Beta-beta' Substrate	9	Cleaved	3	31.9498	29.807	0.235844	-14.5015	1.72189
Metzyme L111 Laccase	Beta-beta' Substrate	10	Cleaved	3	13.6421	0.352563	0.608123	-23.316	0.864219
Metzyme L371 Laccase	Beta-beta' Substrate	3	Cleaved	3	4.0217	1.98116	0.853719	-36.6017	0.22916
Metzyme L371 Laccase	Beta-beta' Substrate	4	Cleaved	3	46.5678	6.97459	0.000758168	19.3126	4.49347
Metzyme L371 Laccase	Beta-beta' Substrate	5	Cleaved	3	84.9105	6.6469	2.31946e-10	61.6764	9.71326
Metzyme L371 Laccase	Beta-beta' Substrate	6	Cleaved	3	91.1758	4.72095	3.15303e-14	73.6267	13.6385
Metzyme L371 Laccase	Beta-beta' Substrate	7	Cleaved	3	85.0873	20.1843	2.59498e-08	57.9731	8.31334
Metzyme L371 Laccase	Beta-beta' Substrate	8	Cleaved	3	64.4856	49.4417	0.00125222	24.7995	4.27363
Metzyme L371 Laccase	Beta-beta' Substrate	9	Cleaved	3	87.5219	9.55438	0.000162167	41.0706	5.15605
Metzyme L371 Laccase	Beta-beta' Substrate	10	Cleaved	3	54.7556	37.3582	0.00258072	17.7975	3.95676
T. versicolor Laccase	Beta-beta' Substrate	3	Cleaved	3	12.0498	5.5161	0.658481	-28.5736	0.753705
T. versicolor Laccase	Beta-beta' Substrate	4	Cleaved	3	36.2615	3.81838	0.00769581	9.00638	3.49403
T. versicolor Laccase	Beta-beta' Substrate	5	Cleaved	3	44.7311	1.95732	0.00015472	21.497	5.09104
T. versicolor Laccase	Beta-beta' Substrate	6	Cleaved	3	31.192	13.8455	0.0004942	13.6429	4.66011
T. versicolor Laccase	Beta-beta' Substrate	7	Cleaved	3	12.2147	8.85564	0.469941	-14.8996	1.15758
T. versicolor Laccase	Beta-beta' Substrate	8	Cleaved	3	3.62533	1.65875	0.85708	-36.0608	0.217065
T. versicolor Laccase	Beta-beta' Substrate	9	Cleaved	3	5.59966	4.78897	0.888804	-40.8517	0.0935472
T. versicolor Laccase	Beta-beta' Substrate	10	Cleaved	3	7.69619	6.92524	0.794002	-29.2619	0.416967
A. bisporus Laccase	5-5' Substrate	3	Cleaved	4	0.460829	0.204074	0.99576	-1.0774	-1.12964
A. bisporus Laccase	5-5' Substrate	4	Cleaved	4	0.414162	0.148366	0.999805	-0.638046	-1.9855
A. bisporus Laccase	5-5' Substrate	5	Cleaved	4	0.321526	0.156358	0.999997	-0.830213	-3.02648
A. bisporus Laccase	5-5' Substrate	6	Cleaved	4	0.241408	0.139223	0.999311	-1.19252	-1.64761
A. bisporus Laccase	5-5' Substrate	7	Cleaved	4	0.211462	0.152759	0.999426	-0.969406	-1.70025
A. bisporus Laccase	5-5' Substrate	8	Cleaved	4	0.176977	0.151482	0.979545	-1.24414	-0.622337
A. bisporus Laccase	5-5' Substrate	9	Cleaved	4	0.153582	0.190837	0.999596	-3.00742	-1.79308
A. bisporus Laccase	5-5' Substrate	10	Cleaved	4	0	0	0.999937	-6.98698	-2.27626
Aspergillus sp. Laccase	5-5' Substrate	3	Cleaved	4	0.509494	0.196009	0.992671	-1.02873	-0.961919
Aspergillus sp. Laccase	5-5' Substrate	4	Cleaved	4	0.424293	0.225546	0.999741	-0.627916	-1.91294
Aspergillus sp. Laccase	5-5' Substrate	5	Cleaved	4	0.339674	0.264508	0.999995	-0.812065	-2.90381
Aspergillus sp. Laccase	5-5' Substrate	6	Cleaved	4	0.190849	0.231404	0.999641	-1.24308	-1.82708
Aspergillus sp. Laccase	5-5' Substrate	7	Cleaved	4	0.112701	0.225401	0.999892	-1.06817	-2.13692
Aspergillus sp. Laccase	5-5' Substrate	8	Cleaved	4	0.241335	0.297884	0.967598	-1.17979	-0.456386
Aspergillus sp. Laccase	5-5' Substrate	9	Cleaved	4	0.437405	0.606352	0.998196	-2.72359	-1.37985
Aspergillus sp. Laccase	5-5' Substrate	10	Cleaved	4	0.38403	0.619735	0.99982	-6.60295	-2.00901
Horseradish Peroxidase P6782	5-5' Substrate	3	Cleaved	3	0.449132	0.480383	0.995237	-1.14085	-1.09439
Horseradish Peroxidase P6782	5-5' Substrate	4	Cleaved	3	0.259708	0.264193	0.999994	-0.817416	-2.89218
Horseradish Peroxidase P6782	5-5' Substrate	5	Cleaved	3	0.165234	0.134172	1	-1.01291	-3.8193
Horseradish Peroxidase P6782	5-5' Substrate	6	Cleaved	3	0.159383	0.196357	0.999629	-1.32484	-1.81356
Horseradish Peroxidase P6782	5-5' Substrate	7	Cleaved	3	0.32986	0.0177365	0.995343	-0.89139	-1.10075
Horseradish Peroxidase P6782	5-5' Substrate	8	Cleaved	3	0.529381	0.377548	0.83318	-0.960977	0.267863
Horseradish Peroxidase P6782	5-5' Substrate	9	Cleaved	3	1.7616	0.758642	0.747957	-1.52201	0.512708
Horseradish Peroxidase P6782	5-5' Substrate	10	Cleaved	3	3.99608	0.418089	0.763554	-3.24748	0.472098
Horseradish Peroxidase P8125	5-5' Substrate	3	Cleaved	3	0.263991	0.228635	0.999413	-1.32599	-1.69124
Horseradish Peroxidase P8125	5-5' Substrate	4	Cleaved	3	0.258063	0.223492	0.999994	-0.819061	-2.9032
Horseradish Peroxidase P8125	5-5' Substrate	5	Cleaved	3	0.219641	0.190343	0.999999	-0.958508	-3.47527
Horseradish Peroxidase P8125	5-5' Substrate	6	Cleaved	3	0.210478	0.182281	0.999295	-1.27374	-1.6439
Horseradish Peroxidase P8125	5-5' Substrate	7	Cleaved	3	0.195822	0.180467	0.999326	-1.02543	-1.65513
Horseradish Peroxidase P8125	5-5' Substrate	8	Cleaved	3	0.337867	0.304903	0.937022	-1.15249	-0.194072
Horseradish Peroxidase P8125	5-5' Substrate	9	Cleaved	3	1.25112	0.401306	0.935307	-2.03249	-0.182524
Horseradish Peroxidase P8125	5-5' Substrate	10	Cleaved	3	3.66408	1.98375	0.836763	-3.57948	0.255973
Horseradish Peroxidase P8250	5-5' Substrate	3	Cleaved	3	0.0896135	0.155215	0.999931	-1.50037	-2.25339
Horseradish Peroxidase P8250	5-5' Substrate	4	Cleaved	3	0	0	1	-1.07712	-4.63233
Horseradish Peroxidase P8250	5-5' Substrate	5	Cleaved	3	0	0	1	-1.17815	-4.86412
Horseradish Peroxidase P8250	5-5' Substrate	6	Cleaved	3	0	0	0.999951	-1.48422	-2.34279
Horseradish Peroxidase P8250	5-5' Substrate	7	Cleaved	3	0	0	0.999968	-1.22125	-2.46503
Horseradish Peroxidase P8250	5-5' Substrate	8	Cleaved	3	0.164411	0.284768	0.978993	-1.32595	-0.612451
Horseradish Peroxidase P8250	5-5' Substrate	9	Cleaved	3	2.50546	1.92649	0.299222	-0.778156	1.52577
Horseradish Peroxidase P8250	5-5' Substrate	10	Cleaved	3	3.15579	3.49718	0.917029	-4.08777	-0.0749107
Horseradish Peroxidase P8375	5-5' Substrate	3	Cleaved	3	0.497392	0.0881722	0.99212	-1.09259	-0.938806
Horseradish Peroxidase P8375	5-5' Substrate	4	Cleaved	3	0.30459	0.12118	0.999981	-0.772534	-2.59145
Horseradish Peroxidase P8375	5-5' Substrate	5	Cleaved	3	0.17934	0.162095	1	-0.998809	-3.7301
Horseradish Peroxidase P8375	5-5' Substrate	6	Cleaved	3	0.0892757	0.15463	0.999842	-1.39494	-2.04635
Horseradish Peroxidase P8375	5-5' Substrate	7	Cleaved	3	0.454145	0.255526	0.977368	-0.767106	-0.586721
Horseradish Peroxidase P8375	5-5' Substrate	8	Cleaved	3	0.766682	0.704574	0.607408	-0.723676	0.840238
Horseradish Peroxidase P8375	5-5' Substrate	9	Cleaved	3	2.24387	0.597572	0.453402	-1.03975	1.16951
Horseradish Peroxidase P8375	5-5' Substrate	10	Cleaved	3	3.61206	0.436151	0.846792	-3.6315	0.22211
Horseradish Peroxidase P8415	5-5' Substrate	3	Cleaved	3	0.147773	0.13481	0.999857	-1.44221	-2.0659
Horseradish Peroxidase P8415	5-5' Substrate	4	Cleaved	3	0	0	1	-1.07712	-4.63233
Horseradish Peroxidase P8415	5-5' Substrate	5	Cleaved	3	0.144093	0.126206	1	-1.03406	-3.95298
Horseradish Peroxidase P8415	5-5' Substrate	6	Cleaved	3	0	0	0.999951	-1.48422	-2.34279
Horseradish Peroxidase P8415	5-5' Substrate	7	Cleaved	3	0.069662	0.120658	0.999907	-1.15159	-2.17691
Horseradish Peroxidase P8415	5-5' Substrate	8	Cleaved	3	0.587789	0.216481	0.786636	-0.902569	0.408745
Horseradish Peroxidase P8415	5-5' Substrate	9	Cleaved	3	4.61636	2.07135	0.000746168	1.33275	4.40064
Horseradish Peroxidase P8415	5-5' Substrate	10	Cleaved	3	6.07644	4.99153	0.194832	-1.16712	1.82636
Metzyme L111 Laccase	5-5' Substrate	3	Cleaved	3	0.683386	0.176272	0.955982	-0.906598	-0.339203
Metzyme L111 Laccase	5-5' Substrate	4	Cleaved	3	0.68746	0.209694	0.90754	-0.389664	-0.026058
Metzyme L111 Laccase	5-5' Substrate	5	Cleaved	3	0	0	1	-1.17815	-4.86412
Metzyme L111 Laccase	5-5' Substrate	6	Cleaved	3	0.178993	0.310024	0.999526	-1.30523	-1.74845
Metzyme L111 Laccase	5-5' Substrate	7	Cleaved	3	1.17487	0.684193	0.0729676	-0.0463796	2.39415
Metzyme L111 Laccase	5-5' Substrate	8	Cleaved	3	0.132637	0.12669	0.983153	-1.35772	-0.689091
Metzyme L111 Laccase	5-5' Substrate	9	Cleaved	3	0.36347	0.188356	0.998267	-2.92014	-1.39142
Metzyme L111 Laccase	5-5' Substrate	10	Cleaved	3	0.163952	0.142443	0.99983	-7.07961	-2.02252
Metzyme L371 Laccase	5-5' Substrate	3	Cleaved	3	0.461864	0.0641674	0.99455	-1.12812	-1.05334
Metzyme L371 Laccase	5-5' Substrate	4	Cleaved	3	0	0	1	-1.07712	-4.63233
Metzyme L371 Laccase	5-5' Substrate	5	Cleaved	3	0.746915	0.391517	0.928712	-0.431234	-0.141169
Metzyme L371 Laccase	5-5' Substrate	6	Cleaved	3	1.52391	1.16703	0.0380377	0.0396861	2.71737
Metzyme L371 Laccase	5-5' Substrate	7	Cleaved	3	3.68878	0.530373	7.77156e-16	2.46753	12.7915
Metzyme L371 Laccase	5-5' Substrate	8	Cleaved	3	2.02392	1.45236	0.00269578	0.533566	3.87273
Metzyme L371 Laccase	5-5' Substrate	9	Cleaved	3	0.256205	0.276807	0.998968	-3.02741	-1.53751
Metzyme L371 Laccase	5-5' Substrate	10	Cleaved	3	0.122558	0.00722287	0.999848	-7.121	-2.04947
T. versicolor Laccase	5-5' Substrate	3	Cleaved	4	1.11412	0.934333	0.4756	-0.424111	1.12183
T. versicolor Laccase	5-5' Substrate	4	Cleaved	4	0.584995	0.292552	0.986406	-0.467213	-0.761815
T. versicolor Laccase	5-5' Substrate	5	Cleaved	4	0.36628	0.224635	0.999989	-0.785459	-2.72396
T. versicolor Laccase	5-5' Substrate	6	Cleaved	4	0.123858	0.143541	0.999856	-1.31007	-2.06488
T. versicolor Laccase	5-5' Substrate	7	Cleaved	4	0.381608	0.274574	0.992358	-0.79926	-0.94795
T. versicolor Laccase	5-5' Substrate	8	Cleaved	4	0.401634	0.211245	0.910907	-1.01949	-0.0430445
T. versicolor Laccase	5-5' Substrate	9	Cleaved	4	0.40398	0.256984	0.99848	-2.75702	-1.42851
T. versicolor Laccase	5-5' Substrate	10	Cleaved	4	0.335406	0.232001	0.999842	-6.65157	-2.04285
A. bisporus Laccase	4-O-5' Substrate	3	Cleaved	4	0	0	N.C.	N.C.	N.C.
A. bisporus Laccase	4-O-5' Substrate	4	Cleaved	4	0	0	N.C.	N.C.	N.C.
A. bisporus Laccase	4-O-5' Substrate	5	Cleaved	4	0	0	N.C.	N.C.	N.C.
A. bisporus Laccase	4-O-5' Substrate	6	Cleaved	4	0	0	N.C.	N.C.	N.C.
A. bisporus Laccase	4-O-5' Substrate	7	Cleaved	4	0	0	N.C.	N.C.	N.C.
A. bisporus Laccase	4-O-5' Substrate	8	Cleaved	4	0	0	N.C.	N.C.	N.C.
A. bisporus Laccase	4-O-5' Substrate	9	Cleaved	4	0	0	N.C.	N.C.	N.C.
A. bisporus Laccase	4-O-5' Substrate	10	Cleaved	3	0	0	N.C.	N.C.	N.C.
Aspergillus sp. Laccase	4-O-5' Substrate	3	Cleaved	4	0	0	N.C.	N.C.	N.C.
Aspergillus sp. Laccase	4-O-5' Substrate	4	Cleaved	4	0	0	N.C.	N.C.	N.C.
Aspergillus sp. Laccase	4-O-5' Substrate	5	Cleaved	4	0	0	N.C.	N.C.	N.C.
Aspergillus sp. Laccase	4-O-5' Substrate	6	Cleaved	4	0.355239	0.710479	N.C.	N.C.	N.C.
Aspergillus sp. Laccase	4-O-5' Substrate	7	Cleaved	4	1.73951	2.22332	N.C.	N.C.	N.C.
Aspergillus sp. Laccase	4-O-5' Substrate	8	Cleaved	4	0.764119	1.52824	N.C.	N.C.	N.C.
Aspergillus sp. Laccase	4-O-5' Substrate	9	Cleaved	4	0.59668	1.19336	N.C.	N.C.	N.C.
Aspergillus sp. Laccase	4-O-5' Substrate	10	Cleaved	4	0	0	N.C.	N.C.	N.C.
Horseradish Peroxidase P6782	4-O-5' Substrate	3	Cleaved	3	0.572239	0.57799	N.C.	N.C.	N.C.
Horseradish Peroxidase P6782	4-O-5' Substrate	4	Cleaved	3	0.392904	0.680529	N.C.	N.C.	N.C.
Horseradish Peroxidase P6782	4-O-5' Substrate	5	Cleaved	3	0	0	N.C.	N.C.	N.C.
Horseradish Peroxidase P6782	4-O-5' Substrate	6	Cleaved	3	0.294781	0.510576	N.C.	N.C.	N.C.
Horseradish Peroxidase P6782	4-O-5' Substrate	7	Cleaved	3	1.79499	1.56594	N.C.	N.C.	N.C.
Horseradish Peroxidase P6782	4-O-5' Substrate	8	Cleaved	3	7.22772	6.38288	N.C.	N.C.	N.C.
Horseradish Peroxidase P6782	4-O-5' Substrate	9	Cleaved	3	31.7411	6.47384	N.C.	N.C.	N.C.
Horseradish Peroxidase P6782	4-O-5' Substrate	10	Cleaved	3	22.446	6.10002	N.C.	N.C.	N.C.
Horseradish Peroxidase P8125	4-O-5' Substrate	3	Cleaved	3	0	0	N.C.	N.C.	N.C.
Horseradish Peroxidase P8125	4-O-5' Substrate	4	Cleaved	3	3.43945	3.93424	N.C.	N.C.	N.C.
Horseradish Peroxidase P8125	4-O-5' Substrate	5	Cleaved	3	0.588863	0.216052	N.C.	N.C.	N.C.
Horseradish Peroxidase P8125	4-O-5' Substrate	6	Cleaved	3	0.240208	0.234174	N.C.	N.C.	N.C.
Horseradish Peroxidase P8125	4-O-5' Substrate	7	Cleaved	3	5.74745	1.92452	N.C.	N.C.	N.C.
Horseradish Peroxidase P8125	4-O-5' Substrate	8	Cleaved	3	2.83713	0.726585	N.C.	N.C.	N.C.
Horseradish Peroxidase P8125	4-O-5' Substrate	9	Cleaved	3	6.26942	1.238	N.C.	N.C.	N.C.
Horseradish Peroxidase P8125	4-O-5' Substrate	10	Cleaved	3	6.23804	0.351069	N.C.	N.C.	N.C.
Horseradish Peroxidase P8250	4-O-5' Substrate	3	Cleaved	3	0	0	N.C.	N.C.	N.C.
Horseradish Peroxidase P8250	4-O-5' Substrate	4	Cleaved	3	0	0	N.C.	N.C.	N.C.
Horseradish Peroxidase P8250	4-O-5' Substrate	5	Cleaved	3	0.545456	0.944757	N.C.	N.C.	N.C.
Horseradish Peroxidase P8250	4-O-5' Substrate	6	Cleaved	3	0	0	N.C.	N.C.	N.C.
Horseradish Peroxidase P8250	4-O-5' Substrate	7	Cleaved	3	2.16709	3.75351	N.C.	N.C.	N.C.
Horseradish Peroxidase P8250	4-O-5' Substrate	8	Cleaved	3	6.8204	11.8133	N.C.	N.C.	N.C.
Horseradish Peroxidase P8250	4-O-5' Substrate	9	Cleaved	3	16.4672	5.88122	N.C.	N.C.	N.C.
Horseradish Peroxidase P8250	4-O-5' Substrate	10	Cleaved	3	18.5595	3.54778	N.C.	N.C.	N.C.
Horseradish Peroxidase P8375	4-O-5' Substrate	3	Cleaved	3	0	0	N.C.	N.C.	N.C.
Horseradish Peroxidase P8375	4-O-5' Substrate	4	Cleaved	3	0	0	N.C.	N.C.	N.C.
Horseradish Peroxidase P8375	4-O-5' Substrate	5	Cleaved	3	0.408773	0.708016	N.C.	N.C.	N.C.
Horseradish Peroxidase P8375	4-O-5' Substrate	6	Cleaved	3	0.261532	0.452987	N.C.	N.C.	N.C.
Horseradish Peroxidase P8375	4-O-5' Substrate	7	Cleaved	3	0	0	N.C.	N.C.	N.C.
Horseradish Peroxidase P8375	4-O-5' Substrate	8	Cleaved	3	0.107436	0.186085	N.C.	N.C.	N.C.
Horseradish Peroxidase P8375	4-O-5' Substrate	9	Cleaved	3	17.322	3.66695	N.C.	N.C.	N.C.
Horseradish Peroxidase P8375	4-O-5' Substrate	10	Cleaved	3	16.4211	1.63476	N.C.	N.C.	N.C.
Horseradish Peroxidase P8415	4-O-5' Substrate	3	Cleaved	3	0	0	N.C.	N.C.	N.C.
Horseradish Peroxidase P8415	4-O-5' Substrate	4	Cleaved	3	0.656823	1.13765	N.C.	N.C.	N.C.
Horseradish Peroxidase P8415	4-O-5' Substrate	5	Cleaved	3	0.864316	0.793047	N.C.	N.C.	N.C.
Horseradish Peroxidase P8415	4-O-5' Substrate	6	Cleaved	3	0.458022	0.793317	N.C.	N.C.	N.C.
Horseradish Peroxidase P8415	4-O-5' Substrate	7	Cleaved	3	2.98264	5.16608	N.C.	N.C.	N.C.
Horseradish Peroxidase P8415	4-O-5' Substrate	8	Cleaved	3	11.4424	10.3875	N.C.	N.C.	N.C.
Horseradish Peroxidase P8415	4-O-5' Substrate	9	Cleaved	3	31.5417	12.9531	N.C.	N.C.	N.C.
Horseradish Peroxidase P8415	4-O-5' Substrate	10	Cleaved	3	38.84	38.3404	N.C.	N.C.	N.C.
Metzyme L111 Laccase	4-O-5' Substrate	3	Cleaved	3	0	0	N.C.	N.C.	N.C.
Metzyme L111 Laccase	4-O-5' Substrate	4	Cleaved	3	0	0	N.C.	N.C.	N.C.
Metzyme L111 Laccase	4-O-5' Substrate	5	Cleaved	3	0	0	N.C.	N.C.	N.C.
Metzyme L111 Laccase	4-O-5' Substrate	6	Cleaved	3	3.00922	3.25862	N.C.	N.C.	N.C.
Metzyme L111 Laccase	4-O-5' Substrate	7	Cleaved	3	5.57956	1.80814	N.C.	N.C.	N.C.
Metzyme L111 Laccase	4-O-5' Substrate	8	Cleaved	3	4.26674	3.90304	N.C.	N.C.	N.C.
Metzyme L111 Laccase	4-O-5' Substrate	9	Cleaved	3	0.568658	0.539465	N.C.	N.C.	N.C.
Metzyme L111 Laccase	4-O-5' Substrate	10	Cleaved	3	0.439667	0.761525	N.C.	N.C.	N.C.
Metzyme L371 Laccase	4-O-5' Substrate	3	Cleaved	3	0	0	N.C.	N.C.	N.C.
Metzyme L371 Laccase	4-O-5' Substrate	4	Cleaved	3	0	0	N.C.	N.C.	N.C.
Metzyme L371 Laccase	4-O-5' Substrate	5	Cleaved	3	1.88502	0.90422	N.C.	N.C.	N.C.
Metzyme L371 Laccase	4-O-5' Substrate	6	Cleaved	3	2.57595	1.33664	N.C.	N.C.	N.C.
Metzyme L371 Laccase	4-O-5' Substrate	7	Cleaved	3	4.44835	1.27424	N.C.	N.C.	N.C.
Metzyme L371 Laccase	4-O-5' Substrate	8	Cleaved	3	3.27829	2.29098	N.C.	N.C.	N.C.
Metzyme L371 Laccase	4-O-5' Substrate	9	Cleaved	3	5.93185	3.8107	N.C.	N.C.	N.C.
Metzyme L371 Laccase	4-O-5' Substrate	10	Cleaved	3	4.09532	2.54632	N.C.	N.C.	N.C.
T. versicolor Laccase	4-O-5' Substrate	3	Cleaved	4	0	0	N.C.	N.C.	N.C.
T. versicolor Laccase	4-O-5' Substrate	4	Cleaved	4	0	0	N.C.	N.C.	N.C.
T. versicolor Laccase	4-O-5' Substrate	5	Cleaved	4	0.191388	0.382776	N.C.	N.C.	N.C.
T. versicolor Laccase	4-O-5' Substrate	6	Cleaved	4	0.219607	0.439215	N.C.	N.C.	N.C.
T. versicolor Laccase	4-O-5' Substrate	7	Cleaved	4	0	0	N.C.	N.C.	N.C.
T. versicolor Laccase	4-O-5' Substrate	8	Cleaved	4	0	0	N.C.	N.C.	N.C.
T. versicolor Laccase	4-O-5' Substrate	9	Cleaved	4	0	0	N.C.	N.C.	N.C.
T. versicolor Laccase	4-O-5' Substrate	10	Cleaved	4	0	0	N.C.	N.C.	N.C.
A. bisporus Laccase	Beta-O-4' Substrate	3	Modified	4	3.03287	1.66302	0.550301	-2.48837	0.962799
A. bisporus Laccase	Beta-O-4' Substrate	4	Modified	4	3.24127	1.978	0.722568	-3.90402	0.576845
A. bisporus Laccase	Beta-O-4' Substrate	5	Modified	4	2.81225	1.50223	0.953177	-7.24213	-0.314591
A. bisporus Laccase	Beta-O-4' Substrate	6	Modified	4	2.42495	1.82737	0.997119	-8.35242	-1.24452
A. bisporus Laccase	Beta-O-4' Substrate	7	Modified	4	1.88293	2.40887	0.958835	-11.3388	-0.365264
A. bisporus Laccase	Beta-O-4' Substrate	8	Modified	4	2.88259	3.55727	0.979821	-16.5673	-0.626477
A. bisporus Laccase	Beta-O-4' Substrate	9	Modified	4	7.05278	7.88314	0.989074	-13.7911	-0.833663
A. bisporus Laccase	Beta-O-4' Substrate	10	Modified	3	7.79597	9.37295	0.131929	-1.73908	2.07449
Aspergillus sp. Laccase	Beta-O-4' Substrate	3	Modified	4	1.79848	1.07077	0.864503	-3.72276	0.158274
Aspergillus sp. Laccase	Beta-O-4' Substrate	4	Modified	4	0.975962	1.58142	0.977528	-6.16933	-0.589069
Aspergillus sp. Laccase	Beta-O-4' Substrate	5	Modified	4	2.58741	1.86891	0.962864	-7.46696	-0.404644
Aspergillus sp. Laccase	Beta-O-4' Substrate	6	Modified	4	6.1625	3.65104	0.765097	-4.61487	0.468053
Aspergillus sp. Laccase	Beta-O-4' Substrate	7	Modified	4	5.841	3.27241	0.685446	-7.38072	0.665461
Aspergillus sp. Laccase	Beta-O-4' Substrate	8	Modified	4	6.38421	10.7356	0.890642	-13.0656	0.0524491
Aspergillus sp. Laccase	Beta-O-4' Substrate	9	Modified	4	5.58723	7.45943	0.996601	-15.2566	-1.19672
Aspergillus sp. Laccase	Beta-O-4' Substrate	10	Modified	4	4.24608	5.37981	0.499789	-4.73043	1.07824
Horseradish Peroxidase P6782	Beta-O-4' Substrate	3	Modified	3	2.62375	0.613219	0.69156	-3.17129	0.651192
Horseradish Peroxidase P6782	Beta-O-4' Substrate	4	Modified	3	1.68368	1.16051	0.939373	-5.80855	-0.210301
Horseradish Peroxidase P6782	Beta-O-4' Substrate	5	Modified	3	1.85948	1.62583	0.981201	-8.6407	-0.65124
Horseradish Peroxidase P6782	Beta-O-4' Substrate	6	Modified	3	1.00104	0.870803	0.999568	-10.1655	-1.77445
Horseradish Peroxidase P6782	Beta-O-4' Substrate	7	Modified	3	5.37187	3.56031	0.749744	-8.5359	0.508205
Horseradish Peroxidase P6782	Beta-O-4' Substrate	8	Modified	3	4.0037	0.098364	0.960656	-16.3669	-0.382683
Horseradish Peroxidase P6782	Beta-O-4' Substrate	9	Modified	3	5.02994	0.982266	0.997156	-16.5338	-1.24857
Horseradish Peroxidase P6782	Beta-O-4' Substrate	10	Modified	3	7.99627	1.05919	0.118968	-1.53878	2.13463
Horseradish Peroxidase P8125	Beta-O-4' Substrate	3	Modified	3	2.35974	0.504987	0.756702	-3.4353	0.490235
Horseradish Peroxidase P8125	Beta-O-4' Substrate	4	Modified	3	1.61706	1.87822	0.943981	-5.87517	-0.242373
Horseradish Peroxidase P8125	Beta-O-4' Substrate	5	Modified	3	2.18757	2.22582	0.973383	-8.31261	-0.528318
Horseradish Peroxidase P8125	Beta-O-4' Substrate	6	Modified	3	7.642	2.7085	0.498976	-3.52452	1.07196
Horseradish Peroxidase P8125	Beta-O-4' Substrate	7	Modified	3	4.83608	3.25348	0.797468	-9.07168	0.377691
Horseradish Peroxidase P8125	Beta-O-4' Substrate	8	Modified	3	4.24334	1.81618	0.955994	-16.1273	-0.33922
Horseradish Peroxidase P8125	Beta-O-4' Substrate	9	Modified	3	5.86344	0.0745882	0.9946	-15.7003	-1.05542
Horseradish Peroxidase P8125	Beta-O-4' Substrate	10	Modified	3	7.77076	1.51518	0.133778	-1.76429	2.06692
Horseradish Peroxidase P8250	Beta-O-4' Substrate	3	Modified	3	3.31737	4.49802	0.498085	-2.47768	1.07407
Horseradish Peroxidase P8250	Beta-O-4' Substrate	4	Modified	3	2.81337	4.22344	0.812339	-4.67886	0.333579
Horseradish Peroxidase P8250	Beta-O-4' Substrate	5	Modified	3	0.60561	1.04895	0.995646	-9.89457	-1.12102
Horseradish Peroxidase P8250	Beta-O-4' Substrate	6	Modified	3	0.597288	1.03453	0.999776	-10.5692	-1.9475
Horseradish Peroxidase P8250	Beta-O-4' Substrate	7	Modified	3	1.37207	2.37649	0.968467	-12.5357	-0.466114
Horseradish Peroxidase P8250	Beta-O-4' Substrate	8	Modified	3	2.8642	2.73959	0.977562	-17.5064	-0.58935
Horseradish Peroxidase P8250	Beta-O-4' Substrate	9	Modified	3	3.28256	3.34998	0.999327	-18.2812	-1.65348
Horseradish Peroxidase P8250	Beta-O-4' Substrate	10	Modified	3	4.53031	3.94472	0.492439	-5.00474	1.09394
Horseradish Peroxidase P8375	Beta-O-4' Substrate	3	Modified	3	2.18811	1.92345	0.794749	-3.60694	0.385597
Horseradish Peroxidase P8375	Beta-O-4' Substrate	4	Modified	3	0.460224	0.797132	0.98786	-7.032	-0.799321
Horseradish Peroxidase P8375	Beta-O-4' Substrate	5	Modified	3	1.45184	2.51466	0.988042	-9.04834	-0.803969
Horseradish Peroxidase P8375	Beta-O-4' Substrate	6	Modified	3	1.04578	1.0647	0.999537	-10.1207	-1.75527
Horseradish Peroxidase P8375	Beta-O-4' Substrate	7	Modified	3	7.01371	6.62079	0.575965	-6.89405	0.908145
Horseradish Peroxidase P8375	Beta-O-4' Substrate	8	Modified	3	4.2848	3.95403	0.95514	-16.0858	-0.331702
Horseradish Peroxidase P8375	Beta-O-4' Substrate	9	Modified	3	3.0384	2.85872	0.999449	-18.5253	-1.71007
Horseradish Peroxidase P8375	Beta-O-4' Substrate	10	Modified	3	8.0384	2.38633	0.116413	-1.49666	2.14728
Horseradish Peroxidase P8415	Beta-O-4' Substrate	3	Modified	3	5.20693	3.4987	0.0994612	-0.588117	2.22606
Horseradish Peroxidase P8415	Beta-O-4' Substrate	4	Modified	3	5.6578	4.96328	0.234459	-1.83442	1.70301
Horseradish Peroxidase P8415	Beta-O-4' Substrate	5	Modified	3	0.460021	0.79678	0.996367	-10.0402	-1.17557
Horseradish Peroxidase P8415	Beta-O-4' Substrate	6	Modified	3	0.314241	0.544282	0.999856	-10.8523	-2.06882
Horseradish Peroxidase P8415	Beta-O-4' Substrate	7	Modified	3	1.76134	3.05074	0.959472	-12.1464	-0.37129
Horseradish Peroxidase P8415	Beta-O-4' Substrate	8	Modified	3	5.41858	0.788998	0.92617	-14.9521	-0.126072
Horseradish Peroxidase P8415	Beta-O-4' Substrate	9	Modified	3	6.82221	1.09737	0.98907	-14.7415	-0.833249
Horseradish Peroxidase P8415	Beta-O-4' Substrate	10	Modified	3	6.37736	2.25516	0.256076	-3.1577	1.64853
Metzyme L111 Laccase	Beta-O-4' Substrate	3	Modified	3	1.79803	1.65705	0.867225	-3.99701	0.147782
Metzyme L111 Laccase	Beta-O-4' Substrate	4	Modified	3	2.79212	0.762323	0.81563	-4.70011	0.32335
Metzyme L111 Laccase	Beta-O-4' Substrate	5	Modified	3	5.32546	3.33483	0.693202	-5.17471	0.647338
Metzyme L111 Laccase	Beta-O-4' Substrate	6	Modified	3	11.7022	3.69354	0.0313107	0.535643	2.8122
Metzyme L111 Laccase	Beta-O-4' Substrate	7	Modified	3	11.4276	6.47598	0.151773	-2.48016	1.98333
Metzyme L111 Laccase	Beta-O-4' Substrate	8	Modified	3	14.4991	10.3951	0.301234	-5.8716	1.52082
Metzyme L111 Laccase	Beta-O-4' Substrate	9	Modified	3	5.13023	4.51805	0.996934	-16.4335	-1.22533
Metzyme L111 Laccase	Beta-O-4' Substrate	10	Modified	3	2.91704	3.15249	0.712887	-6.61801	0.609537
Metzyme L371 Laccase	Beta-O-4' Substrate	3	Modified	3	3.43704	1.64138	0.463718	-2.358	1.14703
Metzyme L371 Laccase	Beta-O-4' Substrate	4	Modified	3	3.32648	1.79201	0.721012	-4.16575	0.580612
Metzyme L371 Laccase	Beta-O-4' Substrate	5	Modified	3	10.2556	8.68941	0.0599011	-0.244586	2.49448
Metzyme L371 Laccase	Beta-O-4' Substrate	6	Modified	3	10.7442	5.65229	0.0716792	-0.422299	2.40161
Metzyme L371 Laccase	Beta-O-4' Substrate	7	Modified	3	16.2794	11.9876	0.0144118	2.37167	3.1652
Metzyme L371 Laccase	Beta-O-4' Substrate	8	Modified	3	17.4228	15.1269	0.135349	-2.94782	2.0511
Metzyme L371 Laccase	Beta-O-4' Substrate	9	Modified	3	6.50277	5.67681	0.991304	-15.061	-0.907272
Metzyme L371 Laccase	Beta-O-4' Substrate	10	Modified	3	4.09926	3.82978	0.553503	-5.43579	0.964511
T. versicolor Laccase	Beta-O-4' Substrate	3	Modified	4	1.48763	1.18972	0.91116	-4.03361	-0.0443223
T. versicolor Laccase	Beta-O-4' Substrate	4	Modified	4	4.83658	3.5606	0.351547	-2.30871	1.39792
T. versicolor Laccase	Beta-O-4' Substrate	5	Modified	4	9.55952	3.84288	0.0735706	-0.494857	2.38791
T. versicolor Laccase	Beta-O-4' Substrate	6	Modified	4	5.15833	1.43488	0.900444	-5.61903	0.00793697
T. versicolor Laccase	Beta-O-4' Substrate	7	Modified	4	3.19245	3.95915	0.907158	-10.0293	-0.0242493
T. versicolor Laccase	Beta-O-4' Substrate	8	Modified	4	2.08861	2.80731	0.987164	-17.3612	-0.780421
T. versicolor Laccase	Beta-O-4' Substrate	9	Modified	4	2.00625	2.75213	0.999864	-18.8376	-2.08383
T. versicolor Laccase	Beta-O-4' Substrate	10	Modified	4	1.60905	2.96811	0.847021	-7.36746	0.231769
A. bisporus Laccase	Beta-beta' Substrate	3	Modified	3	8.34087	2.29723	0.445947	-4.84484	1.20927
A. bisporus Laccase	Beta-beta' Substrate	4	Modified	3	9.41646	2.13621	0.408931	-5.08945	1.29024
A. bisporus Laccase	Beta-beta' Substrate	5	Modified	3	7.5297	1.02564	0.752585	-7.42136	0.528899
A. bisporus Laccase	Beta-beta' Substrate	6	Modified	3	8.49298	1.65982	0.327665	-2.65851	1.47803
A. bisporus Laccase	Beta-beta' Substrate	7	Modified	3	11.7735	3.19899	0.150237	-2.05566	2.01501
A. bisporus Laccase	Beta-beta' Substrate	8	Modified	3	16.6118	0.439118	0.0581793	-0.350099	2.54084
A. bisporus Laccase	Beta-beta' Substrate	9	Modified	3	17.7022	4.36665	0.310642	-7.77141	1.52006
A. bisporus Laccase	Beta-beta' Substrate	10	Modified	3	18.0674	3.9835	0.320487	-8.31189	1.49558
Aspergillus sp. Laccase	Beta-beta' Substrate	3	Modified	3	8.36262	1.78807	0.442978	-4.82309	1.2156
Aspergillus sp. Laccase	Beta-beta' Substrate	4	Modified	3	6.28185	0.716625	0.774002	-8.22406	0.472446
Aspergillus sp. Laccase	Beta-beta' Substrate	5	Modified	3	6.82511	0.263134	0.823111	-8.12594	0.330308
Aspergillus sp. Laccase	Beta-beta' Substrate	6	Modified	3	10.979	1.00867	0.0577344	-0.172531	2.5465
Aspergillus sp. Laccase	Beta-beta' Substrate	7	Modified	3	19.1552	4.96793	0.0015243	5.32606	4.18042
Aspergillus sp. Laccase	Beta-beta' Substrate	8	Modified	3	18.6109	6.38888	0.0229847	1.64895	2.99657
Aspergillus sp. Laccase	Beta-beta' Substrate	9	Modified	3	17.0605	10.2483	0.347984	-8.41316	1.42939
Aspergillus sp. Laccase	Beta-beta' Substrate	10	Modified	3	16.2673	8.32153	0.426029	-10.112	1.25249
Horseradish Peroxidase P6782	Beta-beta' Substrate	3	Modified	3	18.9463	10.769	0.00122122	5.76056	4.29307
Horseradish Peroxidase P6782	Beta-beta' Substrate	4	Modified	3	12.2474	2.76102	0.146878	-2.25856	2.02879
Horseradish Peroxidase P6782	Beta-beta' Substrate	5	Modified	3	6.51124	4.1632	0.85003	-8.43982	0.24184
Horseradish Peroxidase P6782	Beta-beta' Substrate	6	Modified	3	4.89404	1.23808	0.922178	-6.25744	-0.0687931
Horseradish Peroxidase P6782	Beta-beta' Substrate	7	Modified	3	4.15222	2.29959	0.945894	-9.67696	-0.220684
Horseradish Peroxidase P6782	Beta-beta' Substrate	8	Modified	3	5.35961	4.63912	0.913926	-11.6023	-0.0243997
Horseradish Peroxidase P6782	Beta-beta' Substrate	9	Modified	3	22.5774	9.45527	0.107909	-2.89627	2.20884
Horseradish Peroxidase P6782	Beta-beta' Substrate	10	Modified	3	26.074	12.3544	0.054538	-0.305316	2.5768
Horseradish Peroxidase P8125	Beta-beta' Substrate	3	Modified	3	13.3924	5.1232	0.0445603	0.206718	2.67814
Horseradish Peroxidase P8125	Beta-beta' Substrate	4	Modified	3	6.62954	4.62962	0.739196	-7.87637	0.563155
Horseradish Peroxidase P8125	Beta-beta' Substrate	5	Modified	3	5.36796	4.76048	0.924187	-9.58309	-0.0803979
Horseradish Peroxidase P8125	Beta-beta' Substrate	6	Modified	3	6.46292	5.68314	0.721994	-4.68857	0.60551
Horseradish Peroxidase P8125	Beta-beta' Substrate	7	Modified	3	5.62768	4.59657	0.858472	-8.20151	0.212137
Horseradish Peroxidase P8125	Beta-beta' Substrate	8	Modified	3	9.8182	8.78474	0.548088	-7.14373	0.992052
Horseradish Peroxidase P8125	Beta-beta' Substrate	9	Modified	3	19.5863	7.36161	0.214686	-5.88733	1.78625
Horseradish Peroxidase P8125	Beta-beta' Substrate	10	Modified	3	23.7131	13.5475	0.0988211	-2.66619	2.25799
Horseradish Peroxidase P8250	Beta-beta' Substrate	3	Modified	3	16.8502	0.926389	0.00498001	3.66452	3.68359
Horseradish Peroxidase P8250	Beta-beta' Substrate	4	Modified	3	6.72996	8.87582	0.728668	-7.77595	0.589353
Horseradish Peroxidase P8250	Beta-beta' Substrate	5	Modified	3	2.27693	3.36594	0.993365	-12.6741	-0.951623
Horseradish Peroxidase P8250	Beta-beta' Substrate	6	Modified	3	1.17827	2.04083	0.999443	-9.97322	-1.66583
Horseradish Peroxidase P8250	Beta-beta' Substrate	7	Modified	3	3.43306	5.94623	0.968741	-10.3961	-0.43165
Horseradish Peroxidase P8250	Beta-beta' Substrate	8	Modified	3	4.8924	6.31464	0.932683	-12.0695	-0.130911
Horseradish Peroxidase P8250	Beta-beta' Substrate	9	Modified	3	10.7893	9.30696	0.746942	-14.6843	0.543375
Horseradish Peroxidase P8250	Beta-beta' Substrate	10	Modified	3	19.4455	8.27629	0.24999	-6.93384	1.68167
Horseradish Peroxidase P8375	Beta-beta' Substrate	3	Modified	3	23.9341	5.25153	2.35187e-05	10.7484	5.74341
Horseradish Peroxidase P8375	Beta-beta' Substrate	4	Modified	3	11.5507	6.33933	0.195985	-2.95519	1.84705
Horseradish Peroxidase P8375	Beta-beta' Substrate	5	Modified	3	5.5215	4.33065	0.916389	-9.42956	-0.0371244
Horseradish Peroxidase P8375	Beta-beta' Substrate	6	Modified	3	5.59051	4.39955	0.853259	-5.56098	0.230547
Horseradish Peroxidase P8375	Beta-beta' Substrate	7	Modified	3	6.49172	5.90008	0.776574	-7.33747	0.465602
Horseradish Peroxidase P8375	Beta-beta' Substrate	8	Modified	3	5.9915	6.42907	0.882488	-10.9704	0.119656
Horseradish Peroxidase P8375	Beta-beta' Substrate	9	Modified	3	20.7515	10.3037	0.166548	-4.72217	1.95087
Horseradish Peroxidase P8375	Beta-beta' Substrate	10	Modified	3	29.0123	11.1582	0.0242395	2.63294	2.97359
Horseradish Peroxidase P8415	Beta-beta' Substrate	3	Modified	3	16.8143	1.14424	0.0051336	3.62857	3.67313
Horseradish Peroxidase P8415	Beta-beta' Substrate	4	Modified	3	14.8934	6.32101	0.040961	0.38744	2.71911
Horseradish Peroxidase P8415	Beta-beta' Substrate	5	Modified	3	7.92735	7.24167	0.707297	-7.02371	0.640979
Horseradish Peroxidase P8415	Beta-beta' Substrate	6	Modified	3	3.08781	3.0991	0.990704	-8.06368	-0.845112
Horseradish Peroxidase P8415	Beta-beta' Substrate	7	Modified	3	6.2298	4.49937	0.803852	-7.59939	0.388768
Horseradish Peroxidase P8415	Beta-beta' Substrate	8	Modified	3	4.6475	4.73068	0.941144	-12.3144	-0.186743
Horseradish Peroxidase P8415	Beta-beta' Substrate	9	Modified	3	19.3029	16.8363	0.227939	-6.1707	1.74621
Horseradish Peroxidase P8415	Beta-beta' Substrate	10	Modified	3	25.4148	13.2562	0.064613	-0.964511	2.48778
Metzyme L111 Laccase	Beta-beta' Substrate	3	Modified	3	8.0339	0.897597	0.487559	-5.15181	1.12001
Metzyme L111 Laccase	Beta-beta' Substrate	4	Modified	3	8.3713	1.32739	0.536076	-6.13461	1.01757
Metzyme L111 Laccase	Beta-beta' Substrate	5	Modified	3	15.5017	4.34055	0.0364455	0.550624	2.77585
Metzyme L111 Laccase	Beta-beta' Substrate	6	Modified	3	10.7573	0.354012	0.069346	-0.394231	2.45121
Metzyme L111 Laccase	Beta-beta' Substrate	7	Modified	3	3.51181	2.88608	0.966749	-10.3174	-0.408547
Metzyme L111 Laccase	Beta-beta' Substrate	8	Modified	3	7.23724	5.47244	0.798711	-9.72469	0.403655
Metzyme L111 Laccase	Beta-beta' Substrate	9	Modified	3	11.3263	1.18024	0.7164	-14.1473	0.619245
Metzyme L111 Laccase	Beta-beta' Substrate	10	Modified	3	10.3238	4.42827	0.782327	-16.0555	0.449861
Metzyme L371 Laccase	Beta-beta' Substrate	3	Modified	3	9.99906	2.5905	0.246479	-3.18665	1.69143
Metzyme L371 Laccase	Beta-beta' Substrate	4	Modified	3	16.5105	5.07067	0.0168519	2.00454	3.141
Metzyme L371 Laccase	Beta-beta' Substrate	5	Modified	3	8.88523	3.21154	0.586312	-6.06582	0.910965
Metzyme L371 Laccase	Beta-beta' Substrate	6	Modified	3	3.37541	0.997502	0.9864	-7.77608	-0.721501
Metzyme L371 Laccase	Beta-beta' Substrate	7	Modified	3	2.50412	2.48556	0.985675	-11.3251	-0.704151
Metzyme L371 Laccase	Beta-beta' Substrate	8	Modified	3	4.33721	4.53213	0.950678	-12.6247	-0.257482
Metzyme L371 Laccase	Beta-beta' Substrate	9	Modified	3	6.32751	4.94553	0.925402	-19.1461	-0.0870072
Metzyme L371 Laccase	Beta-beta' Substrate	10	Modified	3	9.9384	5.23074	0.800716	-16.4409	0.397817
T. versicolor Laccase	Beta-beta' Substrate	3	Modified	3	10.1023	2.66728	0.236222	-3.0834	1.72146
T. versicolor Laccase	Beta-beta' Substrate	4	Modified	3	11.3397	4.51298	0.213044	-3.16623	1.79199
T. versicolor Laccase	Beta-beta' Substrate	5	Modified	3	12.0231	4.02271	0.211831	-2.92799	1.79538
T. versicolor Laccase	Beta-beta' Substrate	6	Modified	3	7.38699	4.12609	0.543212	-3.7645	1.00267
T. versicolor Laccase	Beta-beta' Substrate	7	Modified	3	7.64804	4.72177	0.635419	-6.18115	0.804806
T. versicolor Laccase	Beta-beta' Substrate	8	Modified	3	7.47029	4.62549	0.77979	-9.49164	0.456785
T. versicolor Laccase	Beta-beta' Substrate	9	Modified	3	8.86602	7.50317	0.841275	-16.6076	0.271644
T. versicolor Laccase	Beta-beta' Substrate	10	Modified	3	11.0152	8.08026	0.747037	-15.3641	0.543231
A. bisporus Laccase	5-5' Substrate	3	Modified	4	12.2544	3.16817	0.0364157	0.266276	2.73936
A. bisporus Laccase	5-5' Substrate	4	Modified	4	11.5229	3.4146	0.57776	-7.2271	0.904445
A. bisporus Laccase	5-5' Substrate	5	Modified	4	16.5525	6.52266	0.610004	-13.499	0.834745
A. bisporus Laccase	5-5' Substrate	6	Modified	4	15.6264	6.48543	0.981727	-30.7346	-0.661063
A. bisporus Laccase	5-5' Substrate	7	Modified	4	16.2599	1.18693	0.992615	-35.108	-0.958585
A. bisporus Laccase	5-5' Substrate	8	Modified	4	21.8296	11.0089	0.99968	-26.745	-1.85718
A. bisporus Laccase	5-5' Substrate	9	Modified	4	32.9062	18.4719	0.996	-33.3937	-1.14702
A. bisporus Laccase	5-5' Substrate	10	Modified	4	42.2321	15.4496	0.967048	-27.919	-0.45017
Aspergillus sp. Laccase	5-5' Substrate	3	Modified	4	8.03418	0.270692	0.822893	-3.95399	0.300957
Aspergillus sp. Laccase	5-5' Substrate	4	Modified	4	15.0202	4.05354	0.229004	-3.72988	1.71874
Aspergillus sp. Laccase	5-5' Substrate	5	Modified	4	24.4709	10.327	0.184328	-5.58058	1.86247
Aspergillus sp. Laccase	5-5' Substrate	6	Modified	4	38.3168	19.8407	0.223325	-8.04415	1.73631
Aspergillus sp. Laccase	5-5' Substrate	7	Modified	4	45.0274	18.2565	0.161295	-6.34056	1.94593
Aspergillus sp. Laccase	5-5' Substrate	8	Modified	4	38.8095	8.55941	0.548846	-9.76512	0.965959
Aspergillus sp. Laccase	5-5' Substrate	9	Modified	4	39.3233	11.9955	0.965212	-26.9766	-0.429652
Aspergillus sp. Laccase	5-5' Substrate	10	Modified	4	28.811	5.18694	0.999733	-41.3401	-1.90931
Horseradish Peroxidase P6782	5-5' Substrate	3	Modified	3	21.9583	3.61239	7.28163e-08	9.66113	7.80704
Horseradish Peroxidase P6782	5-5' Substrate	4	Modified	3	30.7231	2.24329	0.000159614	11.2059	5.02787
Horseradish Peroxidase P6782	5-5' Substrate	5	Modified	3	34.459	2.70471	0.0230014	3.03148	2.95481
Horseradish Peroxidase P6782	5-5' Substrate	6	Modified	3	30.3356	3.34182	0.609708	-17.7155	0.835369
Horseradish Peroxidase P6782	5-5' Substrate	7	Modified	3	34.1925	5.52592	0.627249	-18.944	0.796952
Horseradish Peroxidase P6782	5-5' Substrate	8	Modified	3	28.367	5.65298	0.984636	-21.283	-0.720504
Horseradish Peroxidase P6782	5-5' Substrate	9	Modified	3	22.3354	6.14759	0.999907	-45.5617	-2.1783
Horseradish Peroxidase P6782	5-5' Substrate	10	Modified	3	28.9647	8.01166	0.999555	-42.8282	-1.77037
Horseradish Peroxidase P8125	5-5' Substrate	3	Modified	3	9.60646	3.00283	0.471273	-2.69068	1.13129
Horseradish Peroxidase P8125	5-5' Substrate	4	Modified	3	12.6795	2.04563	0.486786	-6.83775	1.09793
Horseradish Peroxidase P8125	5-5' Substrate	5	Modified	3	13.7747	4.03344	0.774069	-17.6529	0.443591
Horseradish Peroxidase P8125	5-5' Substrate	6	Modified	3	13.7818	1.22785	0.987919	-34.2692	-0.80067
Horseradish Peroxidase P8125	5-5' Substrate	7	Modified	3	18.8243	5.58693	0.981347	-34.3121	-0.654484
Horseradish Peroxidase P8125	5-5' Substrate	8	Modified	3	17.0923	2.97939	0.99997	-32.5576	-2.474
Horseradish Peroxidase P8125	5-5' Substrate	9	Modified	3	16.6347	9.10739	0.999991	-51.2624	-2.77442
Horseradish Peroxidase P8125	5-5' Substrate	10	Modified	3	26.3974	8.90556	0.999833	-45.3955	-2.03145
Horseradish Peroxidase P8250	5-5' Substrate	3	Modified	3	14.8488	2.22293	0.00209415	2.55163	3.96458
Horseradish Peroxidase P8250	5-5' Substrate	4	Modified	3	20.43	8.00448	0.032944	0.912731	2.786
Horseradish Peroxidase P8250	5-5' Substrate	5	Modified	3	21.6281	3.45099	0.351891	-9.79952	1.39704
Horseradish Peroxidase P8250	5-5' Substrate	6	Modified	3	21.5208	2.28539	0.90946	-26.5302	-0.03581
Horseradish Peroxidase P8250	5-5' Substrate	7	Modified	3	31.5443	10.8675	0.734595	-21.5922	0.546844
Horseradish Peroxidase P8250	5-5' Substrate	8	Modified	3	17.4822	4.92401	0.999962	-32.1677	-2.41337
Horseradish Peroxidase P8250	5-5' Substrate	9	Modified	3	16.782	9.58124	0.999991	-51.1151	-2.75902
Horseradish Peroxidase P8250	5-5' Substrate	10	Modified	3	13.4938	10.7034	0.999999	-58.2991	-3.34372
Horseradish Peroxidase P8375	5-5' Substrate	3	Modified	3	21.9912	1.94598	3.2253e-08	9.69406	7.82484
Horseradish Peroxidase P8375	5-5' Substrate	4	Modified	3	30.5185	1.47163	0.000131039	11.0013	4.98332
Horseradish Peroxidase P8375	5-5' Substrate	5	Modified	3	28.7051	4.65906	0.0943015	-2.72248	2.25624
Horseradish Peroxidase P8375	5-5' Substrate	6	Modified	3	29.0812	5.05904	0.665476	-18.9698	0.711399
Horseradish Peroxidase P8375	5-5' Substrate	7	Modified	3	33.6751	7.12592	0.649246	-19.4613	0.748094
Horseradish Peroxidase P8375	5-5' Substrate	8	Modified	3	35.0003	7.3827	0.819558	-14.6496	0.311156
Horseradish Peroxidase P8375	5-5' Substrate	9	Modified	3	27.3271	2.86014	0.999324	-40.57	-1.65633
Horseradish Peroxidase P8375	5-5' Substrate	10	Modified	3	27.911	4.05498	0.999706	-43.8819	-1.87753
Horseradish Peroxidase P8415	5-5' Substrate	3	Modified	3	17.2639	2.71872	0.000101395	4.96681	5.26991
Horseradish Peroxidase P8415	5-5' Substrate	4	Modified	3	28.259	7.04698	0.000563934	8.74181	4.49119
Horseradish Peroxidase P8415	5-5' Substrate	5	Modified	3	28.4651	3.58935	0.0993533	-2.96249	2.2271
Horseradish Peroxidase P8415	5-5' Substrate	6	Modified	3	29.2462	5.84023	0.658372	-18.8048	0.727705
Horseradish Peroxidase P8415	5-5' Substrate	7	Modified	3	34.3566	6.59268	0.620219	-18.7799	0.81245
Horseradish Peroxidase P8415	5-5' Substrate	8	Modified	3	19.8175	2.07595	0.999849	-29.8324	-2.05017
Horseradish Peroxidase P8415	5-5' Substrate	9	Modified	3	20.1021	11.8474	0.999961	-47.795	-2.41184
Horseradish Peroxidase P8415	5-5' Substrate	10	Modified	3	26.3698	2.94138	0.999834	-45.4231	-2.03426
Metzyme L111 Laccase	5-5' Substrate	3	Modified	3	6.45193	1.98785	0.976521	-5.8452	-0.573631
Metzyme L111 Laccase	5-5' Substrate	4	Modified	3	10.1583	3.676	0.733817	-9.3589	0.548815
Metzyme L111 Laccase	5-5' Substrate	5	Modified	3	40.6162	10.6317	0.00409425	9.18867	3.70234
Metzyme L111 Laccase	5-5' Substrate	6	Modified	3	50.4392	30.5307	0.0306467	2.38817	2.82224
Metzyme L111 Laccase	5-5' Substrate	7	Modified	3	56.5034	26.622	0.025697	3.36701	2.9041
Metzyme L111 Laccase	5-5' Substrate	8	Modified	3	45.3627	9.60949	0.167481	-4.28727	1.92277
Metzyme L111 Laccase	5-5' Substrate	9	Modified	3	24.7929	7.96821	0.999752	-43.1041	-1.92132
Metzyme L111 Laccase	5-5' Substrate	10	Modified	3	24.3334	7.84175	0.999928	-47.4595	-2.24136
Metzyme L371 Laccase	5-5' Substrate	3	Modified	3	9.68843	2.15309	0.450712	-2.6087	1.17559
Metzyme L371 Laccase	5-5' Substrate	4	Modified	3	42.7961	14.1475	1.09594e-07	23.2789	7.65739
Metzyme L371 Laccase	5-5' Substrate	5	Modified	3	41.668	28.9309	0.00297753	10.2404	3.83003
Metzyme L371 Laccase	5-5' Substrate	6	Modified	3	62.1855	10.0267	0.00205995	14.1345	3.98315
Metzyme L371 Laccase	5-5' Substrate	7	Modified	3	78.0878	7.4574	0.000146507	24.9514	4.94262
Metzyme L371 Laccase	5-5' Substrate	8	Modified	3	77.6658	6.10073	5.14061e-07	28.0158	6.94673
Metzyme L371 Laccase	5-5' Substrate	9	Modified	3	24.3018	16.8088	0.999795	-43.5952	-1.97268
Metzyme L371 Laccase	5-5' Substrate	10	Modified	3	34.4825	20.5116	0.996763	-37.3104	-1.20922
T. versicolor Laccase	5-5' Substrate	3	Modified	4	6.12268	1.15938	0.988013	-5.86548	-0.803474
T. versicolor Laccase	5-5' Substrate	4	Modified	4	10.1895	3.08593	0.715532	-8.56051	0.593973
T. versicolor Laccase	5-5' Substrate	5	Modified	4	19.5094	4.26104	0.430747	-10.542	1.21853
T. versicolor Laccase	5-5' Substrate	6	Modified	4	21.0791	9.9021	0.918882	-25.2818	-0.0849498
T. versicolor Laccase	5-5' Substrate	7	Modified	4	20.4045	18.7513	0.974256	-30.9634	-0.540125
T. versicolor Laccase	5-5' Substrate	8	Modified	4	17.2549	10.6291	0.999983	-31.3197	-2.61779
T. versicolor Laccase	5-5' Substrate	9	Modified	4	16.4054	12.0394	0.999996	-49.8944	-2.99161
T. versicolor Laccase	5-5' Substrate	10	Modified	4	20.6203	20.6674	0.999991	-49.5308	-2.7998
A. bisporus Laccase	4-O-5' Substrate	3	Modified	4	17.7591	5.0157	0.764403	-8.63286	0.469832
A. bisporus Laccase	4-O-5' Substrate	4	Modified	4	16.7781	4.07961	0.870916	-21.4007	0.133512
A. bisporus Laccase	4-O-5' Substrate	5	Modified	4	16.9422	5.06224	0.871194	-17.5579	0.132501
A. bisporus Laccase	4-O-5' Substrate	6	Modified	4	17.0316	2.43952	0.902564	-25.8045	-0.00200249
A. bisporus Laccase	4-O-5' Substrate	7	Modified	4	22.3141	5.44636	0.822706	-24.3752	0.30125
A. bisporus Laccase	4-O-5' Substrate	8	Modified	4	38.7369	19.1841	0.36258	-16.4659	1.37193
A. bisporus Laccase	4-O-5' Substrate	9	Modified	4	28.0102	3.4381	0.601043	-13.3224	0.854237
A. bisporus Laccase	4-O-5' Substrate	10	Modified	3	32.0922	7.87831	0.509452	-12.0136	1.05765
Aspergillus sp. Laccase	4-O-5' Substrate	3	Modified	4	23.2719	6.37824	0.196481	-3.12002	1.82145
Aspergillus sp. Laccase	4-O-5' Substrate	4	Modified	4	29.4052	9.26838	0.278528	-8.77361	1.57993
Aspergillus sp. Laccase	4-O-5' Substrate	5	Modified	4	27.8461	6.89948	0.251027	-6.65398	1.65514
Aspergillus sp. Laccase	4-O-5' Substrate	6	Modified	4	29.787	7.69673	0.404337	-13.0492	1.27714
Aspergillus sp. Laccase	4-O-5' Substrate	7	Modified	4	55.6758	20.9012	0.00788238	8.98649	3.42767
Aspergillus sp. Laccase	4-O-5' Substrate	8	Modified	4	48.3368	23.0759	0.129001	-6.86597	2.07942
Aspergillus sp. Laccase	4-O-5' Substrate	9	Modified	4	43.9181	19.0108	0.02474	2.58545	2.92074
Aspergillus sp. Laccase	4-O-5' Substrate	10	Modified	4	33.3551	4.86174	0.395906	-9.44119	1.30353
Horseradish Peroxidase P6782	4-O-5' Substrate	3	Modified	3	43.4614	4.22141	4.82035e-06	16.3411	6.33411
Horseradish Peroxidase P6782	4-O-5' Substrate	4	Modified	3	46.7183	3.7851	0.00977384	6.98144	3.333
Horseradish Peroxidase P6782	4-O-5' Substrate	5	Modified	3	36.5967	6.86669	0.0402555	0.81885	2.69128
Horseradish Peroxidase P6782	4-O-5' Substrate	6	Modified	3	37.9426	1.34069	0.157909	-6.6739	1.9597
Horseradish Peroxidase P6782	4-O-5' Substrate	7	Modified	3	56.2334	17.6363	0.0117044	7.63924	3.25518
Horseradish Peroxidase P6782	4-O-5' Substrate	8	Modified	3	53.1877	4.46682	0.0905547	-4.43732	2.27953
Horseradish Peroxidase P6782	4-O-5' Substrate	9	Modified	3	45.5316	2.70119	0.0245118	2.82515	2.92817
Horseradish Peroxidase P6782	4-O-5' Substrate	10	Modified	3	53.2976	3.46658	0.00357471	9.19183	3.7725
Horseradish Peroxidase P8125	4-O-5' Substrate	3	Modified	3	28.7838	11.7264	0.0223288	1.66347	2.96791
Horseradish Peroxidase P8125	4-O-5' Substrate	4	Modified	3	33.8888	6.56198	0.158032	-5.84801	1.95832
Horseradish Peroxidase P8125	4-O-5' Substrate	5	Modified	3	27.1017	9.03394	0.329498	-8.67614	1.45102
Horseradish Peroxidase P8125	4-O-5' Substrate	6	Modified	3	26.9308	9.47468	0.567229	-17.6857	0.926726
Horseradish Peroxidase P8125	4-O-5' Substrate	7	Modified	3	43.9096	16.6649	0.108945	-4.6846	2.17487
Horseradish Peroxidase P8125	4-O-5' Substrate	8	Modified	3	38.571	20.4515	0.406724	-19.054	1.27189
Horseradish Peroxidase P8125	4-O-5' Substrate	9	Modified	3	30.8563	14.1368	0.464815	-11.8502	1.14491
Horseradish Peroxidase P8125	4-O-5' Substrate	10	Modified	3	28.1489	13.595	0.736017	-15.9569	0.552804
Horseradish Peroxidase P8250	4-O-5' Substrate	3	Modified	3	23.3828	7.53643	0.225547	-3.73753	1.72924
Horseradish Peroxidase P8250	4-O-5' Substrate	4	Modified	3	29.5978	4.98922	0.310018	-10.139	1.49853
Horseradish Peroxidase P8250	4-O-5' Substrate	5	Modified	3	26.4443	5.53234	0.365519	-9.33359	1.36514
Horseradish Peroxidase P8250	4-O-5' Substrate	6	Modified	3	20.9659	8.12447	0.801155	-23.6505	0.367186
Horseradish Peroxidase P8250	4-O-5' Substrate	7	Modified	3	41.8623	1.74551	0.148568	-6.73189	1.9954
Horseradish Peroxidase P8250	4-O-5' Substrate	8	Modified	3	42.7903	10.4737	0.284947	-14.8346	1.56276
Horseradish Peroxidase P8250	4-O-5' Substrate	9	Modified	3	51.0284	6.96779	0.00524327	8.32191	3.5961
Horseradish Peroxidase P8250	4-O-5' Substrate	10	Modified	3	44.2207	1.96402	0.0485234	0.114889	2.61041
Horseradish Peroxidase P8375	4-O-5' Substrate	3	Modified	3	32.2443	2.80685	0.00344029	5.12394	3.76154
Horseradish Peroxidase P8375	4-O-5' Substrate	4	Modified	3	51.6912	36.5977	0.00275094	11.9544	3.86585
Horseradish Peroxidase P8375	4-O-5' Substrate	5	Modified	3	34.0867	13.2995	0.0772206	-1.69118	2.36341
Horseradish Peroxidase P8375	4-O-5' Substrate	6	Modified	3	34.7992	16.6558	0.247448	-9.81724	1.66484
Horseradish Peroxidase P8375	4-O-5' Substrate	7	Modified	3	58.652	6.47937	0.00709532	10.0578	3.46719
Horseradish Peroxidase P8375	4-O-5' Substrate	8	Modified	3	66.4747	22.8287	0.0133431	8.84971	3.19551
Horseradish Peroxidase P8375	4-O-5' Substrate	9	Modified	3	44.722	6.12103	0.03014	2.01552	2.82979
Horseradish Peroxidase P8375	4-O-5' Substrate	10	Modified	3	48.2673	3.85923	0.0161582	4.16148	3.12848
Horseradish Peroxidase P8415	4-O-5' Substrate	3	Modified	3	27.573	1.50787	0.0403148	0.452706	2.69023
Horseradish Peroxidase P8415	4-O-5' Substrate	4	Modified	3	24.0309	6.46869	0.578797	-15.7059	0.902033
Horseradish Peroxidase P8415	4-O-5' Substrate	5	Modified	3	22.3032	0.595047	0.614878	-13.4746	0.824219
Horseradish Peroxidase P8415	4-O-5' Substrate	6	Modified	3	13.9732	12.1207	0.950014	-30.6433	-0.288776
Horseradish Peroxidase P8415	4-O-5' Substrate	7	Modified	3	44.7275	20.9406	0.0958561	-3.86675	2.24656
Horseradish Peroxidase P8415	4-O-5' Substrate	8	Modified	3	36.5968	27.8249	0.46906	-21.0282	1.13579
Horseradish Peroxidase P8415	4-O-5' Substrate	9	Modified	3	44.2917	11.579	0.0337422	1.58517	2.7775
Horseradish Peroxidase P8415	4-O-5' Substrate	10	Modified	3	32.1189	22.9289	0.507895	-11.9869	1.06106
Metzyme L111 Laccase	4-O-5' Substrate	3	Modified	3	10.4888	2.19622	0.996955	-16.6315	-1.2279
Metzyme L111 Laccase	4-O-5' Substrate	4	Modified	3	10.3758	1.90007	0.975697	-29.361	-0.561118
Metzyme L111 Laccase	4-O-5' Substrate	5	Modified	3	15.3409	1.78135	0.918946	-20.437	-0.0852225
Metzyme L111 Laccase	4-O-5' Substrate	6	Modified	3	37.2478	18.8035	0.175092	-7.36867	1.89453
Metzyme L111 Laccase	4-O-5' Substrate	7	Modified	3	64.9788	10.4606	0.00189049	16.3846	4.0218
Metzyme L111 Laccase	4-O-5' Substrate	8	Modified	3	52.636	20.5948	0.0967724	-4.98898	2.2415
Metzyme L111 Laccase	4-O-5' Substrate	9	Modified	3	40.1692	12.928	0.0906622	-2.53725	2.27656
Metzyme L111 Laccase	4-O-5' Substrate	10	Modified	3	42.2772	9.50076	0.0788178	-1.82853	2.3616
Metzyme L371 Laccase	4-O-5' Substrate	3	Modified	3	13.8408	0.99803	0.967848	-13.2795	-0.459142
Metzyme L371 Laccase	4-O-5' Substrate	4	Modified	3	16.7911	1.87171	0.872856	-22.9457	0.126287
Metzyme L371 Laccase	4-O-5' Substrate	5	Modified	3	43.4235	24.2556	0.00538474	7.6457	3.58303
Metzyme L371 Laccase	4-O-5' Substrate	6	Modified	3	49.8964	30.6454	0.0172849	5.27996	3.08105
Metzyme L371 Laccase	4-O-5' Substrate	7	Modified	3	71.7675	15.4817	0.000421678	23.1733	4.61689
Metzyme L371 Laccase	4-O-5' Substrate	8	Modified	3	81.6528	7.47987	0.00108673	24.0279	4.24186
Metzyme L371 Laccase	4-O-5' Substrate	9	Modified	3	72.2878	3.49528	7.97055e-06	29.5813	6.17942
Metzyme L371 Laccase	4-O-5' Substrate	10	Modified	3	68.1313	6.91135	2.35634e-05	24.0255	5.67159
T. versicolor Laccase	4-O-5' Substrate	3	Modified	4	17.4182	4.17786	0.794549	-8.97371	0.386261
T. versicolor Laccase	4-O-5' Substrate	4	Modified	4	34.4247	2.28107	0.113163	-3.75406	2.15491
T. versicolor Laccase	4-O-5' Substrate	5	Modified	4	23.8023	6.2813	0.490336	-10.6977	1.09047
T. versicolor Laccase	4-O-5' Substrate	6	Modified	4	24.1258	10.2244	0.666405	-18.7104	0.709417
T. versicolor Laccase	4-O-5' Substrate	7	Modified	4	21.7834	14.4856	0.838091	-24.9059	0.251518
T. versicolor Laccase	4-O-5' Substrate	8	Modified	4	18.4175	13.3407	0.926074	-36.7853	-0.125566
T. versicolor Laccase	4-O-5' Substrate	9	Modified	4	19.1053	8.27748	0.95171	-22.2274	-0.302546
T. versicolor Laccase	4-O-5' Substrate	10	Modified	4	19.7904	8.88461	0.976047	-23.0059	-0.553009
A. bisporus Laccase	Beta-O-4' Substrate	3	Polymerized	4	1.38777	1.02578	N.C.	N.C.	N.C.
A. bisporus Laccase	Beta-O-4' Substrate	4	Polymerized	4	1.47066	0.997769	N.C.	N.C.	N.C.
A. bisporus Laccase	Beta-O-4' Substrate	5	Polymerized	4	1.21323	0.976862	N.C.	N.C.	N.C.
A. bisporus Laccase	Beta-O-4' Substrate	6	Polymerized	4	2.33086	1.67857	N.C.	N.C.	N.C.
A. bisporus Laccase	Beta-O-4' Substrate	7	Polymerized	4	3.3553	6.13519	N.C.	N.C.	N.C.
A. bisporus Laccase	Beta-O-4' Substrate	8	Polymerized	4	1.78621	3.57243	N.C.	N.C.	N.C.
A. bisporus Laccase	Beta-O-4' Substrate	9	Polymerized	4	1.12118	0.98927	N.C.	N.C.	N.C.
A. bisporus Laccase	Beta-O-4' Substrate	10	Polymerized	3	0.54522	0.944349	N.C.	N.C.	N.C.
Aspergillus sp. Laccase	Beta-O-4' Substrate	3	Polymerized	4	9.7569	11.5484	N.C.	N.C.	N.C.
Aspergillus sp. Laccase	Beta-O-4' Substrate	4	Polymerized	4	12.5682	9.03316	N.C.	N.C.	N.C.
Aspergillus sp. Laccase	Beta-O-4' Substrate	5	Polymerized	4	6.2923	4.29213	N.C.	N.C.	N.C.
Aspergillus sp. Laccase	Beta-O-4' Substrate	6	Polymerized	4	1.95615	2.02383	N.C.	N.C.	N.C.
Aspergillus sp. Laccase	Beta-O-4' Substrate	7	Polymerized	4	3.70424	5.58284	N.C.	N.C.	N.C.
Aspergillus sp. Laccase	Beta-O-4' Substrate	8	Polymerized	4	2.87468	3.61997	N.C.	N.C.	N.C.
Aspergillus sp. Laccase	Beta-O-4' Substrate	9	Polymerized	4	0.906744	1.25927	N.C.	N.C.	N.C.
Aspergillus sp. Laccase	Beta-O-4' Substrate	10	Polymerized	4	1.94019	2.80126	N.C.	N.C.	N.C.
Horseradish Peroxidase P6782	Beta-O-4' Substrate	3	Polymerized	3	5.7814	2.03192	N.C.	N.C.	N.C.
Horseradish Peroxidase P6782	Beta-O-4' Substrate	4	Polymerized	3	3.60212	2.88661	N.C.	N.C.	N.C.
Horseradish Peroxidase P6782	Beta-O-4' Substrate	5	Polymerized	3	0.52211	0.904321	N.C.	N.C.	N.C.
Horseradish Peroxidase P6782	Beta-O-4' Substrate	6	Polymerized	3	1.98518	2.089	N.C.	N.C.	N.C.
Horseradish Peroxidase P6782	Beta-O-4' Substrate	7	Polymerized	3	1.34247	1.36343	N.C.	N.C.	N.C.
Horseradish Peroxidase P6782	Beta-O-4' Substrate	8	Polymerized	3	0.144138	0.249655	N.C.	N.C.	N.C.
Horseradish Peroxidase P6782	Beta-O-4' Substrate	9	Polymerized	3	0	0	N.C.	N.C.	N.C.
Horseradish Peroxidase P6782	Beta-O-4' Substrate	10	Polymerized	3	0	0	N.C.	N.C.	N.C.
Horseradish Peroxidase P8125	Beta-O-4' Substrate	3	Polymerized	3	9.53808	2.31599	N.C.	N.C.	N.C.
Horseradish Peroxidase P8125	Beta-O-4' Substrate	4	Polymerized	3	9.42681	2.80235	N.C.	N.C.	N.C.
Horseradish Peroxidase P8125	Beta-O-4' Substrate	5	Polymerized	3	3.44822	3.2359	N.C.	N.C.	N.C.
Horseradish Peroxidase P8125	Beta-O-4' Substrate	6	Polymerized	3	1.77585	1.59802	N.C.	N.C.	N.C.
Horseradish Peroxidase P8125	Beta-O-4' Substrate	7	Polymerized	3	2.9749	1.99616	N.C.	N.C.	N.C.
Horseradish Peroxidase P8125	Beta-O-4' Substrate	8	Polymerized	3	0.574399	0.686099	N.C.	N.C.	N.C.
Horseradish Peroxidase P8125	Beta-O-4' Substrate	9	Polymerized	3	0	0	N.C.	N.C.	N.C.
Horseradish Peroxidase P8125	Beta-O-4' Substrate	10	Polymerized	3	0	0	N.C.	N.C.	N.C.
Horseradish Peroxidase P8250	Beta-O-4' Substrate	3	Polymerized	3	9.90128	2.08931	N.C.	N.C.	N.C.
Horseradish Peroxidase P8250	Beta-O-4' Substrate	4	Polymerized	3	12.2431	9.10839	N.C.	N.C.	N.C.
Horseradish Peroxidase P8250	Beta-O-4' Substrate	5	Polymerized	3	12.2924	21.2911	N.C.	N.C.	N.C.
Horseradish Peroxidase P8250	Beta-O-4' Substrate	6	Polymerized	3	16.9789	21.9066	N.C.	N.C.	N.C.
Horseradish Peroxidase P8250	Beta-O-4' Substrate	7	Polymerized	3	23.5411	20.6728	N.C.	N.C.	N.C.
Horseradish Peroxidase P8250	Beta-O-4' Substrate	8	Polymerized	3	24.7694	21.6606	N.C.	N.C.	N.C.
Horseradish Peroxidase P8250	Beta-O-4' Substrate	9	Polymerized	3	17.4967	15.1605	N.C.	N.C.	N.C.
Horseradish Peroxidase P8250	Beta-O-4' Substrate	10	Polymerized	3	10.0966	8.99198	N.C.	N.C.	N.C.
Horseradish Peroxidase P8375	Beta-O-4' Substrate	3	Polymerized	3	2.19087	1.90438	N.C.	N.C.	N.C.
Horseradish Peroxidase P8375	Beta-O-4' Substrate	4	Polymerized	3	0	0	N.C.	N.C.	N.C.
Horseradish Peroxidase P8375	Beta-O-4' Substrate	5	Polymerized	3	0	0	N.C.	N.C.	N.C.
Horseradish Peroxidase P8375	Beta-O-4' Substrate	6	Polymerized	3	0	0	N.C.	N.C.	N.C.
Horseradish Peroxidase P8375	Beta-O-4' Substrate	7	Polymerized	3	0	0	N.C.	N.C.	N.C.
Horseradish Peroxidase P8375	Beta-O-4' Substrate	8	Polymerized	3	0	0	N.C.	N.C.	N.C.
Horseradish Peroxidase P8375	Beta-O-4' Substrate	9	Polymerized	3	0	0	N.C.	N.C.	N.C.
Horseradish Peroxidase P8375	Beta-O-4' Substrate	10	Polymerized	3	0	0	N.C.	N.C.	N.C.
Horseradish Peroxidase P8415	Beta-O-4' Substrate	3	Polymerized	3	8.7526	4.21791	N.C.	N.C.	N.C.
Horseradish Peroxidase P8415	Beta-O-4' Substrate	4	Polymerized	3	0	0	N.C.	N.C.	N.C.
Horseradish Peroxidase P8415	Beta-O-4' Substrate	5	Polymerized	3	0	0	N.C.	N.C.	N.C.
Horseradish Peroxidase P8415	Beta-O-4' Substrate	6	Polymerized	3	0	0	N.C.	N.C.	N.C.
Horseradish Peroxidase P8415	Beta-O-4' Substrate	7	Polymerized	3	0	0	N.C.	N.C.	N.C.
Horseradish Peroxidase P8415	Beta-O-4' Substrate	8	Polymerized	3	0	0	N.C.	N.C.	N.C.
Horseradish Peroxidase P8415	Beta-O-4' Substrate	9	Polymerized	3	0	0	N.C.	N.C.	N.C.
Horseradish Peroxidase P8415	Beta-O-4' Substrate	10	Polymerized	3	0	0	N.C.	N.C.	N.C.
Metzyme L111 Laccase	Beta-O-4' Substrate	3	Polymerized	3	0.860069	0.81258	N.C.	N.C.	N.C.
Metzyme L111 Laccase	Beta-O-4' Substrate	4	Polymerized	3	1.09344	0.749007	N.C.	N.C.	N.C.
Metzyme L111 Laccase	Beta-O-4' Substrate	5	Polymerized	3	7.23465	1.11758	N.C.	N.C.	N.C.
Metzyme L111 Laccase	Beta-O-4' Substrate	6	Polymerized	3	15.1237	20.3923	N.C.	N.C.	N.C.
Metzyme L111 Laccase	Beta-O-4' Substrate	7	Polymerized	3	14.3544	21.3775	N.C.	N.C.	N.C.
Metzyme L111 Laccase	Beta-O-4' Substrate	8	Polymerized	3	16.3522	19.6449	N.C.	N.C.	N.C.
Metzyme L111 Laccase	Beta-O-4' Substrate	9	Polymerized	3	14.8874	23.6069	N.C.	N.C.	N.C.
Metzyme L111 Laccase	Beta-O-4' Substrate	10	Polymerized	3	8.55122	4.98525	N.C.	N.C.	N.C.
Metzyme L371 Laccase	Beta-O-4' Substrate	3	Polymerized	3	1.37311	0.997071	N.C.	N.C.	N.C.
Metzyme L371 Laccase	Beta-O-4' Substrate	4	Polymerized	3	6.70415	2.22006	N.C.	N.C.	N.C.
Metzyme L371 Laccase	Beta-O-4' Substrate	5	Polymerized	3	16.9691	20.3682	N.C.	N.C.	N.C.
Metzyme L371 Laccase	Beta-O-4' Substrate	6	Polymerized	3	16.0646	23.3359	N.C.	N.C.	N.C.
Metzyme L371 Laccase	Beta-O-4' Substrate	7	Polymerized	3	14.8434	18.3328	N.C.	N.C.	N.C.
Metzyme L371 Laccase	Beta-O-4' Substrate	8	Polymerized	3	22.6365	34.6157	N.C.	N.C.	N.C.
Metzyme L371 Laccase	Beta-O-4' Substrate	9	Polymerized	3	10.0546	14.2969	N.C.	N.C.	N.C.
Metzyme L371 Laccase	Beta-O-4' Substrate	10	Polymerized	3	9.99518	11.4997	N.C.	N.C.	N.C.
T. versicolor Laccase	Beta-O-4' Substrate	3	Polymerized	4	6.50477	3.18407	N.C.	N.C.	N.C.
T. versicolor Laccase	Beta-O-4' Substrate	4	Polymerized	4	12.4991	9.07397	N.C.	N.C.	N.C.
T. versicolor Laccase	Beta-O-4' Substrate	5	Polymerized	4	14.2753	12.501	N.C.	N.C.	N.C.
T. versicolor Laccase	Beta-O-4' Substrate	6	Polymerized	4	11.952	11.303	N.C.	N.C.	N.C.
T. versicolor Laccase	Beta-O-4' Substrate	7	Polymerized	4	7.10622	5.42822	N.C.	N.C.	N.C.
T. versicolor Laccase	Beta-O-4' Substrate	8	Polymerized	4	4.1165	7.06279	N.C.	N.C.	N.C.
T. versicolor Laccase	Beta-O-4' Substrate	9	Polymerized	4	2.62837	2.55791	N.C.	N.C.	N.C.
T. versicolor Laccase	Beta-O-4' Substrate	10	Polymerized	4	0.938369	1.35285	N.C.	N.C.	N.C.
A. bisporus Laccase	Beta-beta' Substrate	3	Polymerized	3	0.988425	0.342857	0.627181	-2.02407	0.822914
A. bisporus Laccase	Beta-beta' Substrate	4	Polymerized	3	1.73951	0.925896	0.692072	-3.86873	0.676668
A. bisporus Laccase	Beta-beta' Substrate	5	Polymerized	3	3.13393	1.05683	0.538483	-4.92122	1.01228
A. bisporus Laccase	Beta-beta' Substrate	6	Polymerized	3	6.37755	4.92566	0.138903	-1.69232	2.06254
A. bisporus Laccase	Beta-beta' Substrate	7	Polymerized	3	2.20951	2.57026	0.697922	-6.04821	0.663238
A. bisporus Laccase	Beta-beta' Substrate	8	Polymerized	3	3.16143	3.10697	0.713604	-9.22347	0.625921
A. bisporus Laccase	Beta-beta' Substrate	9	Polymerized	3	3.09019	2.87397	0.805198	-17.9368	0.384754
A. bisporus Laccase	Beta-beta' Substrate	10	Polymerized	3	0.777699	1.34701	0.884068	-17.2125	0.113175
Aspergillus sp. Laccase	Beta-beta' Substrate	3	Polymerized	3	0.572259	0.805871	0.780986	-2.44024	0.453823
Aspergillus sp. Laccase	Beta-beta' Substrate	4	Polymerized	3	0.284834	0.493347	0.919377	-5.3234	-0.0533024
Aspergillus sp. Laccase	Beta-beta' Substrate	5	Polymerized	3	1.33956	0.8897	0.790917	-6.71558	0.425835
Aspergillus sp. Laccase	Beta-beta' Substrate	6	Polymerized	3	2.14461	0.895257	0.693649	-5.92525	0.673101
Aspergillus sp. Laccase	Beta-beta' Substrate	7	Polymerized	3	2.37056	1.25955	0.675334	-5.88716	0.715288
Aspergillus sp. Laccase	Beta-beta' Substrate	8	Polymerized	3	1.35088	2.19916	0.851992	-11.034	0.234872
Aspergillus sp. Laccase	Beta-beta' Substrate	9	Polymerized	3	0.0440115	0.0762302	0.907967	-20.983	0.0054798
Aspergillus sp. Laccase	Beta-beta' Substrate	10	Polymerized	3	0	0	0.909108	-17.9902	0
Horseradish Peroxidase P6782	Beta-beta' Substrate	3	Polymerized	3	2.02913	1.75908	0.227974	-0.983367	1.7459
Horseradish Peroxidase P6782	Beta-beta' Substrate	4	Polymerized	3	2.49665	3.19315	0.517595	-3.11159	1.05661
Horseradish Peroxidase P6782	Beta-beta' Substrate	5	Polymerized	3	6.44457	7.81567	0.131537	-1.61057	2.09428
Horseradish Peroxidase P6782	Beta-beta' Substrate	6	Polymerized	3	9.71256	5.66681	0.0162505	1.6427	3.15724
Horseradish Peroxidase P6782	Beta-beta' Substrate	7	Polymerized	3	9.94819	6.84911	0.0160507	1.69047	3.1644
Horseradish Peroxidase P6782	Beta-beta' Substrate	8	Polymerized	3	18.0745	15.6941	0.00334577	5.68963	3.8469
Horseradish Peroxidase P6782	Beta-beta' Substrate	9	Polymerized	3	16.5698	9.11138	0.138682	-4.45723	2.06307
Horseradish Peroxidase P6782	Beta-beta' Substrate	10	Polymerized	3	14.312	12.4534	0.134059	-3.67819	2.08276
Horseradish Peroxidase P8125	Beta-beta' Substrate	3	Polymerized	3	0.443751	0.425225	0.820073	-2.56875	0.339851
Horseradish Peroxidase P8125	Beta-beta' Substrate	4	Polymerized	3	3.02797	2.65753	0.394111	-2.58027	1.32323
Horseradish Peroxidase P8125	Beta-beta' Substrate	5	Polymerized	3	1.09205	1.25525	0.818417	-6.96309	0.344942
Horseradish Peroxidase P8125	Beta-beta' Substrate	6	Polymerized	3	4.59294	4.00966	0.328234	-3.47693	1.47675
Horseradish Peroxidase P8125	Beta-beta' Substrate	7	Polymerized	3	4.29343	4.31282	0.388015	-3.96428	1.33677
Horseradish Peroxidase P8125	Beta-beta' Substrate	8	Polymerized	3	5.78164	5.0335	0.454004	-6.60325	1.19184
Horseradish Peroxidase P8125	Beta-beta' Substrate	9	Polymerized	3	9.41381	2.91359	0.463276	-11.6132	1.1721
Horseradish Peroxidase P8125	Beta-beta' Substrate	10	Polymerized	3	6.10697	5.09756	0.596751	-11.8832	0.88872
Horseradish Peroxidase P8250	Beta-beta' Substrate	3	Polymerized	3	0.462015	0.800233	0.814798	-2.55048	0.356049
Horseradish Peroxidase P8250	Beta-beta' Substrate	4	Polymerized	3	3.50237	6.06628	0.294502	-2.10587	1.56129
Horseradish Peroxidase P8250	Beta-beta' Substrate	5	Polymerized	3	4.46515	7.73387	0.340401	-3.58999	1.44735
Horseradish Peroxidase P8250	Beta-beta' Substrate	6	Polymerized	3	4.68653	8.1173	0.315699	-3.38334	1.50747
Horseradish Peroxidase P8250	Beta-beta' Substrate	7	Polymerized	3	4.13561	4.63562	0.41094	-4.1221	1.28576
Horseradish Peroxidase P8250	Beta-beta' Substrate	8	Polymerized	3	2.70404	3.93831	0.753295	-9.68086	0.527131
Horseradish Peroxidase P8250	Beta-beta' Substrate	9	Polymerized	3	12.8282	16.0698	0.280696	-8.19882	1.59721
Horseradish Peroxidase P8250	Beta-beta' Substrate	10	Polymerized	3	20.1989	10.288	0.025923	2.20868	2.93945
Horseradish Peroxidase P8375	Beta-beta' Substrate	3	Polymerized	3	0	0	0.919411	-3.0125	-0.0537054
Horseradish Peroxidase P8375	Beta-beta' Substrate	4	Polymerized	3	0.700396	1.21312	0.873604	-4.90784	0.155231
Horseradish Peroxidase P8375	Beta-beta' Substrate	5	Polymerized	3	0	0	0.911458	-8.05515	-0.0119664
Horseradish Peroxidase P8375	Beta-beta' Substrate	6	Polymerized	3	0.385508	0.667719	0.888218	-7.68436	0.0956847
Horseradish Peroxidase P8375	Beta-beta' Substrate	7	Polymerized	3	4.76877	5.06451	0.322707	-3.48895	1.4904
Horseradish Peroxidase P8375	Beta-beta' Substrate	8	Polymerized	3	2.16321	2.16325	0.796395	-10.2217	0.410322
Horseradish Peroxidase P8375	Beta-beta' Substrate	9	Polymerized	3	14.2861	24.7443	0.217105	-6.74089	1.77874
Horseradish Peroxidase P8375	Beta-beta' Substrate	10	Polymerized	3	10.9779	19.0143	0.280612	-7.01226	1.59757
Horseradish Peroxidase P8415	Beta-beta' Substrate	3	Polymerized	3	0.582658	1.00919	0.777444	-2.42984	0.463046
Horseradish Peroxidase P8415	Beta-beta' Substrate	4	Polymerized	3	2.65414	2.54158	0.480387	-2.95409	1.13564
Horseradish Peroxidase P8415	Beta-beta' Substrate	5	Polymerized	3	5.1407	5.05957	0.254574	-2.91445	1.66814
Horseradish Peroxidase P8415	Beta-beta' Substrate	6	Polymerized	3	1.6376	2.83641	0.761189	-6.43226	0.506678
Horseradish Peroxidase P8415	Beta-beta' Substrate	7	Polymerized	3	6.03172	5.87506	0.180899	-2.22599	1.89859
Horseradish Peroxidase P8415	Beta-beta' Substrate	8	Polymerized	3	4.94229	6.6392	0.53928	-7.4426	1.01056
Horseradish Peroxidase P8415	Beta-beta' Substrate	9	Polymerized	3	8.66609	9.57897	0.506922	-12.3609	1.079
Horseradish Peroxidase P8415	Beta-beta' Substrate	10	Polymerized	3	6.1148	10.5911	0.596238	-11.8754	0.88986
Metzyme L111 Laccase	Beta-beta' Substrate	3	Polymerized	3	0.285412	0.180779	0.861934	-2.72708	0.199423
Metzyme L111 Laccase	Beta-beta' Substrate	4	Polymerized	3	1.15782	0.997846	0.805153	-4.45042	0.38477
Metzyme L111 Laccase	Beta-beta' Substrate	5	Polymerized	3	3.96402	1.50133	0.411813	-4.09113	1.28357
Metzyme L111 Laccase	Beta-beta' Substrate	6	Polymerized	3	0	0	0.915158	-8.06987	-0.0308562
Metzyme L111 Laccase	Beta-beta' Substrate	7	Polymerized	3	0.0912842	0.158109	0.913329	-8.16643	-0.0213784
Metzyme L111 Laccase	Beta-beta' Substrate	8	Polymerized	3	0.0240417	0.0416414	0.919099	-12.3609	-0.0517021
Metzyme L111 Laccase	Beta-beta' Substrate	9	Polymerized	3	2.60622	1.4485	0.825021	-18.4208	0.324495
Metzyme L111 Laccase	Beta-beta' Substrate	10	Polymerized	3	3.07101	2.85084	0.783348	-14.9192	0.446911
Metzyme L371 Laccase	Beta-beta' Substrate	3	Polymerized	3	1.6075	1.07865	0.372443	-1.405	1.37196
Metzyme L371 Laccase	Beta-beta' Substrate	4	Polymerized	3	0.76543	0.586948	0.865033	-4.84281	0.187865
Metzyme L371 Laccase	Beta-beta' Substrate	5	Polymerized	3	0	0	0.911466	-8.05515	-0.0119664
Metzyme L371 Laccase	Beta-beta' Substrate	6	Polymerized	3	0	0	0.915136	-8.06987	-0.0308562
Metzyme L371 Laccase	Beta-beta' Substrate	7	Polymerized	3	0.156636	0.271301	0.909149	-8.10108	-0.000256624
Metzyme L371 Laccase	Beta-beta' Substrate	8	Polymerized	3	0.0271573	0.0470378	0.918938	-12.3577	-0.0510292
Metzyme L371 Laccase	Beta-beta' Substrate	9	Polymerized	3	0.348872	0.376094	0.900019	-20.6781	0.0434374
Metzyme L371 Laccase	Beta-beta' Substrate	10	Polymerized	3	1.90763	1.65319	0.839561	-16.0826	0.277609
T. versicolor Laccase	Beta-beta' Substrate	3	Polymerized	3	3.82381	3.75187	0.010914	0.811311	3.33757
T. versicolor Laccase	Beta-beta' Substrate	4	Polymerized	3	2.8903	0.987468	0.42535	-2.71794	1.25415
T. versicolor Laccase	Beta-beta' Substrate	5	Polymerized	3	5.11902	1.49499	0.257257	-2.93613	1.66105
T. versicolor Laccase	Beta-beta' Substrate	6	Polymerized	3	4.2717	2.34445	0.37288	-3.79817	1.37131
T. versicolor Laccase	Beta-beta' Substrate	7	Polymerized	3	2.95763	1.57584	0.589096	-5.30009	0.905031
T. versicolor Laccase	Beta-beta' Substrate	8	Polymerized	3	1.82452	1.81024	0.820968	-10.5604	0.33717
T. versicolor Laccase	Beta-beta' Substrate	9	Polymerized	3	0.92127	0.273352	0.883731	-20.1057	0.114706
T. versicolor Laccase	Beta-beta' Substrate	10	Polymerized	3	2.86529	2.41139	0.794004	-15.1249	0.416973
A. bisporus Laccase	5-5' Substrate	3	Polymerized	4	0.832832	0.740745	0.664475	-0.567988	0.713742
A. bisporus Laccase	5-5' Substrate	4	Polymerized	4	1.10559	0.751408	0.856291	-3.98549	0.188563
A. bisporus Laccase	5-5' Substrate	5	Polymerized	4	1.2568	0.856676	0.888524	-16.8808	0.061558
A. bisporus Laccase	5-5' Substrate	6	Polymerized	4	3.50926	2.32447	0.823183	-16.2979	0.299877
A. bisporus Laccase	5-5' Substrate	7	Polymerized	4	5.13158	2.63479	0.695694	-11.4056	0.641499
A. bisporus Laccase	5-5' Substrate	8	Polymerized	4	2.66004	1.87117	0.300768	-1.8006	1.52165
A. bisporus Laccase	5-5' Substrate	9	Polymerized	4	1.69055	2.46387	0.514115	-2.03343	1.03962
A. bisporus Laccase	5-5' Substrate	10	Polymerized	4	0.537652	0.621096	0.911952	-3.01647	-0.0481742
Aspergillus sp. Laccase	5-5' Substrate	3	Polymerized	4	0.146225	0.117284	0.999008	-1.2546	-1.54804
Aspergillus sp. Laccase	5-5' Substrate	4	Polymerized	4	0.714855	0.189184	0.911628	-4.37622	-0.0463149
Aspergillus sp. Laccase	5-5' Substrate	5	Polymerized	4	1.04517	0.822496	0.895721	-17.0924	0.0299068
Aspergillus sp. Laccase	5-5' Substrate	6	Polymerized	4	4.26939	1.45461	0.787426	-15.5377	0.40646
Aspergillus sp. Laccase	5-5' Substrate	7	Polymerized	4	7.32158	3.0472	0.525878	-9.21562	1.01483
Aspergillus sp. Laccase	5-5' Substrate	8	Polymerized	4	1.7177	1.89103	0.549009	-2.74294	0.965658
Aspergillus sp. Laccase	5-5' Substrate	9	Polymerized	4	2.37089	2.08797	0.287197	-1.35309	1.55708
Aspergillus sp. Laccase	5-5' Substrate	10	Polymerized	4	1.52955	2.34404	0.617784	-2.02457	0.818005
Horseradish Peroxidase P6782	5-5' Substrate	3	Polymerized	3	1.89871	0.710726	0.00227193	0.443717	3.95204
Horseradish Peroxidase P6782	5-5' Substrate	4	Polymerized	3	2.43329	0.5119	0.569119	-2.95462	0.922943
Horseradish Peroxidase P6782	5-5' Substrate	5	Polymerized	3	4.47517	0.506762	0.749928	-14.8564	0.507827
Horseradish Peroxidase P6782	5-5' Substrate	6	Polymerized	3	6.76109	2.08612	0.667378	-14.319	0.70702
Horseradish Peroxidase P6782	5-5' Substrate	7	Polymerized	3	2.55466	1.31356	0.856071	-15.0299	0.189145
Horseradish Peroxidase P6782	5-5' Substrate	8	Polymerized	3	2.63401	1.72255	0.346917	-2.12901	1.40901
Horseradish Peroxidase P6782	5-5' Substrate	9	Polymerized	3	2.39676	1.83138	0.31943	-1.56199	1.47492
Horseradish Peroxidase P6782	5-5' Substrate	10	Polymerized	3	0.472969	0.590518	0.921269	-3.28561	-0.0978998
Horseradish Peroxidase P8125	5-5' Substrate	3	Polymerized	3	0.603952	0.065277	0.909867	-0.851044	-0.0376214
Horseradish Peroxidase P8125	5-5' Substrate	4	Polymerized	3	0.780969	0.122026	0.90342	-4.60695	-0.00614832
Horseradish Peroxidase P8125	5-5' Substrate	5	Polymerized	3	1.27382	0.882467	0.888903	-18.0577	0.0599628
Horseradish Peroxidase P8125	5-5' Substrate	6	Polymerized	3	3.99927	0.661605	0.808599	-17.0808	0.344778
Horseradish Peroxidase P8125	5-5' Substrate	7	Polymerized	3	0.664693	0.827597	0.923736	-16.9198	-0.112232
Horseradish Peroxidase P8125	5-5' Substrate	8	Polymerized	3	1.16556	1.01312	0.713681	-3.59747	0.598562
Horseradish Peroxidase P8125	5-5' Substrate	9	Polymerized	3	1.55653	1.35664	0.590349	-2.40222	0.877124
Horseradish Peroxidase P8125	5-5' Substrate	10	Polymerized	3	0.83505	0.777231	0.853657	-2.92353	0.197867
Horseradish Peroxidase P8250	5-5' Substrate	3	Polymerized	3	1.57166	0.303874	0.0235273	0.116664	2.94426
Horseradish Peroxidase P8250	5-5' Substrate	4	Polymerized	3	1.82815	0.540008	0.720081	-3.55976	0.582677
Horseradish Peroxidase P8250	5-5' Substrate	5	Polymerized	3	1.13837	0.992368	0.893237	-18.1932	0.041013
Horseradish Peroxidase P8250	5-5' Substrate	6	Polymerized	3	7.88843	9.18493	0.600791	-13.1917	0.854882
Horseradish Peroxidase P8250	5-5' Substrate	7	Polymerized	3	1.39666	2.01855	0.901219	-16.1879	0.00448935
Horseradish Peroxidase P8250	5-5' Substrate	8	Polymerized	3	1.06565	1.84576	0.735937	-3.69738	0.543423
Horseradish Peroxidase P8250	5-5' Substrate	9	Polymerized	3	0.278722	0.48276	0.908756	-3.68003	-0.0320004
Horseradish Peroxidase P8250	5-5' Substrate	10	Polymerized	3	0.0919386	0.159242	0.963262	-3.66664	-0.409145
Horseradish Peroxidase P8375	5-5' Substrate	3	Polymerized	3	1.98732	0.121715	0.00109844	0.532321	4.22506
Horseradish Peroxidase P8375	5-5' Substrate	4	Polymerized	3	1.58972	0.531367	0.772318	-3.79819	0.448607
Horseradish Peroxidase P8375	5-5' Substrate	5	Polymerized	3	1.27534	2.20895	0.888869	-18.0562	0.0601755
Horseradish Peroxidase P8375	5-5' Substrate	6	Polymerized	3	1.8653	3.23079	0.887785	-19.2148	0.064887
Horseradish Peroxidase P8375	5-5' Substrate	7	Polymerized	3	1.11444	1.93027	0.910422	-16.4701	-0.040514
Horseradish Peroxidase P8375	5-5' Substrate	8	Polymerized	3	0.547532	0.948354	0.836333	-4.21549	0.257472
Horseradish Peroxidase P8375	5-5' Substrate	9	Polymerized	3	0	0	0.942266	-3.95875	-0.230302
Horseradish Peroxidase P8375	5-5' Substrate	10	Polymerized	3	0.201917	0.349731	0.953769	-3.55667	-0.319309
Horseradish Peroxidase P8415	5-5' Substrate	3	Polymerized	3	0.912467	0.320213	0.573687	-0.54253	0.91303
Horseradish Peroxidase P8415	5-5' Substrate	4	Polymerized	3	1.4094	0.615384	0.807811	-3.97851	0.347216
Horseradish Peroxidase P8415	5-5' Substrate	5	Polymerized	3	0.811694	0.183119	0.903163	-18.5199	-0.00468786
Horseradish Peroxidase P8415	5-5' Substrate	6	Polymerized	3	5.67139	1.90353	0.727714	-15.4087	0.564094
Horseradish Peroxidase P8415	5-5' Substrate	7	Polymerized	3	1.21334	1.22255	0.907307	-16.3712	-0.0247436
Horseradish Peroxidase P8415	5-5' Substrate	8	Polymerized	3	0.855196	0.762935	0.779979	-3.90783	0.427273
Horseradish Peroxidase P8415	5-5' Substrate	9	Polymerized	3	0.0896568	0.15529	0.932756	-3.8691	-0.166514
Horseradish Peroxidase P8415	5-5' Substrate	10	Polymerized	3	0.489805	0.848367	0.91871	-3.26878	-0.084147
Metzyme L111 Laccase	5-5' Substrate	3	Polymerized	3	0.231631	0.271058	0.996477	-1.22337	-1.18489
Metzyme L111 Laccase	5-5' Substrate	4	Polymerized	3	0.214734	0.217705	0.954316	-5.17318	-0.324538
Metzyme L111 Laccase	5-5' Substrate	5	Polymerized	3	20.6808	10.6648	0.0337681	1.34929	2.77497
Metzyme L111 Laccase	5-5' Substrate	6	Polymerized	3	30.8492	26.2834	0.00272686	9.7691	3.86642
Metzyme L111 Laccase	5-5' Substrate	7	Polymerized	3	32.3731	25.8444	0.000150605	14.7886	4.94406
Metzyme L111 Laccase	5-5' Substrate	8	Polymerized	3	7.4355	2.63138	0.00168226	2.67247	4.05896
Metzyme L111 Laccase	5-5' Substrate	9	Polymerized	3	4.00313	1.31241	0.0468044	0.0443755	2.6178
Metzyme L111 Laccase	5-5' Substrate	10	Polymerized	3	2.91385	2.38627	0.174901	-0.844733	1.89594
Metzyme L371 Laccase	5-5' Substrate	3	Polymerized	3	0.505642	0.509341	0.956148	-0.949355	-0.340554
Metzyme L371 Laccase	5-5' Substrate	4	Polymerized	3	32	7.53146	0	26.6121	17.5481
Metzyme L371 Laccase	5-5' Substrate	5	Polymerized	3	19.9553	28.7472	0.0417831	0.62371	2.67347
Metzyme L371 Laccase	5-5' Substrate	6	Polymerized	3	17.9747	14.0701	0.108639	-3.1054	2.1778
Metzyme L371 Laccase	5-5' Substrate	7	Polymerized	3	1.97807	2.19352	0.880088	-15.6065	0.0972018
Metzyme L371 Laccase	5-5' Substrate	8	Polymerized	3	8.37939	5.70526	0.000417405	3.61637	4.5799
Metzyme L371 Laccase	5-5' Substrate	9	Polymerized	3	3.60739	1.92421	0.0810962	-0.351363	2.33625
Metzyme L371 Laccase	5-5' Substrate	10	Polymerized	3	4.16182	2.91403	0.02493	0.403242	2.91535
T. versicolor Laccase	5-5' Substrate	3	Polymerized	4	0.257361	0.123122	0.99644	-1.14346	-1.18194
T. versicolor Laccase	5-5' Substrate	4	Polymerized	4	1.10043	0.497093	0.857108	-3.99065	0.185459
T. versicolor Laccase	5-5' Substrate	5	Polymerized	4	3.69872	2.42332	0.780174	-14.4389	0.426766
T. versicolor Laccase	5-5' Substrate	6	Polymerized	4	7.42034	7.59938	0.603767	-12.3868	0.848272
T. versicolor Laccase	5-5' Substrate	7	Polymerized	4	4.88555	4.36182	0.713193	-11.6517	0.599558
T. versicolor Laccase	5-5' Substrate	8	Polymerized	4	1.42728	1.30772	0.628543	-3.03336	0.794308
T. versicolor Laccase	5-5' Substrate	9	Polymerized	4	3.19824	2.63325	0.106954	-0.525744	2.18635
T. versicolor Laccase	5-5' Substrate	10	Polymerized	4	1.24591	1.21648	0.725196	-2.30821	0.570309
A. bisporus Laccase	4-O-5' Substrate	3	Polymerized	4	8.19327	1.68253	0.701052	-16.1808	0.628857
A. bisporus Laccase	4-O-5' Substrate	4	Polymerized	4	8.76145	2.54509	0.729623	-17.8057	0.559265
A. bisporus Laccase	4-O-5' Substrate	5	Polymerized	4	9.05705	1.97944	0.556058	-8.6624	0.950619
A. bisporus Laccase	4-O-5' Substrate	6	Polymerized	4	15.4969	2.95317	0.4512	-11.4909	1.17433
A. bisporus Laccase	4-O-5' Substrate	7	Polymerized	4	18.093	1.70597	0.307126	-8.18431	1.50596
A. bisporus Laccase	4-O-5' Substrate	8	Polymerized	4	10.4091	10.0727	0.898949	-22.2702	0.0150977
A. bisporus Laccase	4-O-5' Substrate	9	Polymerized	4	4.93897	3.01127	0.999443	-15.1154	-1.70571
A. bisporus Laccase	4-O-5' Substrate	10	Polymerized	3	4.64085	3.77949	0.999722	-13.9694	-1.87742
Aspergillus sp. Laccase	4-O-5' Substrate	3	Polymerized	4	9.31639	5.05611	0.641848	-15.0577	0.764581
Aspergillus sp. Laccase	4-O-5' Substrate	4	Polymerized	4	11.4328	12.9946	0.596998	-15.1344	0.862834
Aspergillus sp. Laccase	4-O-5' Substrate	5	Polymerized	4	10.5545	7.86169	0.424163	-7.16492	1.23322
Aspergillus sp. Laccase	4-O-5' Substrate	6	Polymerized	4	14.2635	6.03653	0.522043	-12.7243	1.02306
Aspergillus sp. Laccase	4-O-5' Substrate	7	Polymerized	4	11.8078	6.87448	0.680621	-14.4696	0.676563
Aspergillus sp. Laccase	4-O-5' Substrate	8	Polymerized	4	14.6145	11.9121	0.752744	-18.0648	0.500494
Aspergillus sp. Laccase	4-O-5' Substrate	9	Polymerized	4	3.91141	3.98757	0.999809	-16.143	-1.99752
Aspergillus sp. Laccase	4-O-5' Substrate	10	Polymerized	4	3.88963	4.09223	0.999937	-14.1969	-2.2643
Horseradish Peroxidase P6782	4-O-5' Substrate	3	Polymerized	3	23.922	11.2863	0.0768541	-1.92861	2.36623
Horseradish Peroxidase P6782	4-O-5' Substrate	4	Polymerized	3	20.786	6.95367	0.202362	-7.35035	1.80136
Horseradish Peroxidase P6782	4-O-5' Substrate	5	Polymerized	3	14.491	9.64171	0.188384	-4.17432	1.84847
Horseradish Peroxidase P6782	4-O-5' Substrate	6	Polymerized	3	21.8798	15.7677	0.193514	-6.56251	1.83075
Horseradish Peroxidase P6782	4-O-5' Substrate	7	Polymerized	3	13.449	18.2125	0.609745	-14.1814	0.835458
Horseradish Peroxidase P6782	4-O-5' Substrate	8	Polymerized	3	3.02508	4.52921	0.987261	-31.2009	-0.783111
Horseradish Peroxidase P6782	4-O-5' Substrate	9	Polymerized	3	0.37127	0.643058	0.999992	-20.3121	-2.80891
Horseradish Peroxidase P6782	4-O-5' Substrate	10	Polymerized	3	1.65669	2.86948	0.999993	-16.9536	-2.83334
Horseradish Peroxidase P8125	4-O-5' Substrate	3	Polymerized	3	11.2351	3.70227	0.564728	-14.6155	0.932092
Horseradish Peroxidase P8125	4-O-5' Substrate	4	Polymerized	3	20.7502	5.96575	0.203748	-7.3862	1.79755
Horseradish Peroxidase P8125	4-O-5' Substrate	5	Polymerized	3	17.009	7.85859	0.088139	-1.65639	2.29296
Horseradish Peroxidase P8125	4-O-5' Substrate	6	Polymerized	3	13.2701	4.92125	0.606241	-15.1722	0.84302
Horseradish Peroxidase P8125	4-O-5' Substrate	7	Polymerized	3	11.3597	10.236	0.72229	-16.2707	0.577557
Horseradish Peroxidase P8125	4-O-5' Substrate	8	Polymerized	3	13.2516	6.63565	0.816424	-20.9744	0.321018
Horseradish Peroxidase P8125	4-O-5' Substrate	9	Polymerized	3	3.41771	3.03858	0.999813	-17.2656	-1.99965
Horseradish Peroxidase P8125	4-O-5' Substrate	10	Polymerized	3	3.84294	3.72448	0.999895	-14.7673	-2.13302
Horseradish Peroxidase P8250	4-O-5' Substrate	3	Polymerized	3	20.919	16.1489	0.141042	-4.93154	2.02677
Horseradish Peroxidase P8250	4-O-5' Substrate	4	Polymerized	3	33.9688	17.925	0.0130361	5.83245	3.20269
Horseradish Peroxidase P8250	4-O-5' Substrate	5	Polymerized	3	17.3619	9.12021	0.0783964	-1.30344	2.35526
Horseradish Peroxidase P8250	4-O-5' Substrate	6	Polymerized	3	38.082	14.6261	0.00425358	9.63966	3.68952
Horseradish Peroxidase P8250	4-O-5' Substrate	7	Polymerized	3	6.78401	11.7503	0.899423	-20.8464	0.012753
Horseradish Peroxidase P8250	4-O-5' Substrate	8	Polymerized	3	0.87255	1.5113	0.993847	-33.3534	-1.01551
Horseradish Peroxidase P8250	4-O-5' Substrate	9	Polymerized	3	5.5605	9.63106	0.998486	-15.1228	-1.43044
Horseradish Peroxidase P8250	4-O-5' Substrate	10	Polymerized	3	1.92827	3.33985	0.99999	-16.682	-2.74635
Horseradish Peroxidase P8375	4-O-5' Substrate	3	Polymerized	3	28.8736	21.0907	0.0244431	3.02307	2.92597
Horseradish Peroxidase P8375	4-O-5' Substrate	4	Polymerized	3	21.7608	28.5482	0.172121	-6.37552	1.90498
Horseradish Peroxidase P8375	4-O-5' Substrate	5	Polymerized	3	11.0314	3.21159	0.422096	-7.63398	1.23774
Horseradish Peroxidase P8375	4-O-5' Substrate	6	Polymerized	3	11.8584	1.27817	0.67871	-16.5839	0.681064
Horseradish Peroxidase P8375	4-O-5' Substrate	7	Polymerized	3	0	0	0.988758	-27.6304	-0.824643
Horseradish Peroxidase P8375	4-O-5' Substrate	8	Polymerized	3	0	0	0.995467	-34.226	-1.10972
Horseradish Peroxidase P8375	4-O-5' Substrate	9	Polymerized	3	0.912364	1.58026	0.999987	-19.771	-2.66517
Horseradish Peroxidase P8375	4-O-5' Substrate	10	Polymerized	3	0.571808	0.9904	0.999998	-18.0385	-3.18087
Horseradish Peroxidase P8415	4-O-5' Substrate	3	Polymerized	3	29.5657	20.3098	0.0204765	3.7151	3.0042
Horseradish Peroxidase P8415	4-O-5' Substrate	4	Polymerized	3	43.4626	5.09306	0.0011162	15.3263	4.21189
Horseradish Peroxidase P8415	4-O-5' Substrate	5	Polymerized	3	14.8958	8.84509	0.168332	-3.76955	1.91993
Horseradish Peroxidase P8415	4-O-5' Substrate	6	Polymerized	3	28.0888	24.4263	0.0544777	-0.35354	2.54307
Horseradish Peroxidase P8415	4-O-5' Substrate	7	Polymerized	3	5.01091	8.67915	0.938809	-22.6195	-0.206113
Horseradish Peroxidase P8415	4-O-5' Substrate	8	Polymerized	3	0	0	0.99548	-34.226	-1.10972
Horseradish Peroxidase P8415	4-O-5' Substrate	9	Polymerized	3	2.93491	5.08341	0.999886	-17.7484	-2.1279
Horseradish Peroxidase P8415	4-O-5' Substrate	10	Polymerized	3	3.69244	6.39549	0.999907	-14.9178	-2.18123
Metzyme L111 Laccase	4-O-5' Substrate	3	Polymerized	3	3.55718	0.574555	0.887979	-22.2934	0.0641738
Metzyme L111 Laccase	4-O-5' Substrate	4	Polymerized	3	4.24851	0.624735	0.892695	-23.8878	0.0434175
Metzyme L111 Laccase	4-O-5' Substrate	5	Polymerized	3	32.1551	9.34979	0.000234846	13.4897	4.96667
Metzyme L111 Laccase	4-O-5' Substrate	6	Polymerized	3	21.6245	15.0467	0.20252	-6.81785	1.80146
Metzyme L111 Laccase	4-O-5' Substrate	7	Polymerized	3	13.9979	11.0536	0.578191	-13.6325	0.903206
Metzyme L111 Laccase	4-O-5' Substrate	8	Polymerized	3	31.4244	32.9223	0.0897065	-2.8016	2.28309
Metzyme L111 Laccase	4-O-5' Substrate	9	Polymerized	3	14.2999	9.39343	0.583983	-6.38344	0.891088
Metzyme L111 Laccase	4-O-5' Substrate	10	Polymerized	3	15.4036	7.37194	0.284969	-3.20667	1.57026
Metzyme L371 Laccase	4-O-5' Substrate	3	Polymerized	3	6.19425	0.934362	0.802771	-19.6563	0.36227
Metzyme L371 Laccase	4-O-5' Substrate	4	Polymerized	3	25.3501	4.62684	0.0892045	-2.78625	2.28652
Metzyme L371 Laccase	4-O-5' Substrate	5	Polymerized	3	7.48736	2.46948	0.708018	-11.178	0.612128
Metzyme L371 Laccase	4-O-5' Substrate	6	Polymerized	3	4.07117	3.52611	0.939709	-24.3711	-0.212321
Metzyme L371 Laccase	4-O-5' Substrate	7	Polymerized	3	3.53231	3.70998	0.961268	-24.0981	-0.388627
Metzyme L371 Laccase	4-O-5' Substrate	8	Polymerized	3	1.09039	1.88862	0.993363	-33.1356	-0.991994
Metzyme L371 Laccase	4-O-5' Substrate	9	Polymerized	3	0	0	0.999995	-20.6833	-2.90753
Metzyme L371 Laccase	4-O-5' Substrate	10	Polymerized	3	0.453567	0.785601	0.999998	-18.1567	-3.21875
T. versicolor Laccase	4-O-5' Substrate	3	Polymerized	4	15.925	10.4643	0.284643	-8.44906	1.5632
T. versicolor Laccase	4-O-5' Substrate	4	Polymerized	4	33.3734	9.20772	0.00925994	6.80619	3.35616
T. versicolor Laccase	4-O-5' Substrate	5	Polymerized	4	30.4556	7.43538	0.000146161	12.7362	4.98889
T. versicolor Laccase	4-O-5' Substrate	6	Polymerized	4	22.8628	4.59425	0.129324	-4.12503	2.07771
T. versicolor Laccase	4-O-5' Substrate	7	Polymerized	4	17.5448	15.6866	0.336385	-8.73255	1.43362
T. versicolor Laccase	4-O-5' Substrate	8	Polymerized	4	10.6935	7.63457	0.891641	-21.9858	0.0479265
T. versicolor Laccase	4-O-5' Substrate	9	Polymerized	4	4.04094	2.17848	0.999786	-16.0135	-1.96073
T. versicolor Laccase	4-O-5' Substrate	10	Polymerized	4	3.96859	1.94105	0.99993	-14.118	-2.23726

## Sheet: Supplemental Table S2
Supplemental Table S2. Previously-published pH optima for ligninases tested with colorimetric assays.
	pH Optima From Literature
Enzyme	ABTS	2,6-Dimethoxy-phenol	Syringaldazine	Guaiacol	Syringaldehyde
T. versicolor laccase	2.5a	3.5a	4a	4.5b
A. bisporus laccase	5c			5.6a
Aspergillus sp. laccase	2.7d		6.5d
Metzyme L111 laccase	5e	7e	6e		7.0-8.0e
Metzyme L371 laccase	4f	10f	9f
Horseradish Peroxidase	3.5b, 4.4g		6.5-8.0b	6.5-8.0b
aBaldrian et al. 2006, bMaryskova et al. 2021, cOthman et al. 2018, dBerka et al. 1997, eSpecifications provided by MetGen, fHämäläinen et al. 2018, gZhang et al. 2020.

## Sheet: Supplemental Table S3
Supplemental Table S3. Metadata for all MSI files.
MSI Filename	Experiment Date	Spot Location	Substrate Mass	pH	Enzyme	Replicate	Mediator	Time
20240205_AcidifiedMetzymeScreen	20240202	A01	1151	3	L111	1	None	3 Hours
20240205_AcidifiedMetzymeScreen	20240202	A02	1151	4	L111	1	None	3 Hours
20240205_AcidifiedMetzymeScreen	20240202	A03	1151	5	L111	1	None	3 Hours
20240205_AcidifiedMetzymeScreen	20240202	A04	1151	6	L111	1	None	3 Hours
20240205_AcidifiedMetzymeScreen	20240202	A05	1151	7	L111	1	None	3 Hours
20240205_AcidifiedMetzymeScreen	20240202	A06	1151	8	L111	1	None	3 Hours
20240205_AcidifiedMetzymeScreen	20240202	A07	1151	9	L111	1	None	3 Hours
20240205_AcidifiedMetzymeScreen	20240202	A08	1151	10	L111	1	None	3 Hours
20240205_AcidifiedMetzymeScreen	20240202	B01	1088	3	L111	1	None	3 Hours
20240205_AcidifiedMetzymeScreen	20240202	B02	1088	4	L111	1	None	3 Hours
20240205_AcidifiedMetzymeScreen	20240202	B03	1088	5	L111	1	None	3 Hours
20240205_AcidifiedMetzymeScreen	20240202	B04	1088	6	L111	1	None	3 Hours
20240205_AcidifiedMetzymeScreen	20240202	B05	1088	7	L111	1	None	3 Hours
20240205_AcidifiedMetzymeScreen	20240202	B06	1088	8	L111	1	None	3 Hours
20240205_AcidifiedMetzymeScreen	20240202	B07	1088	9	L111	1	None	3 Hours
20240205_AcidifiedMetzymeScreen	20240202	B08	1088	10	L111	1	None	3 Hours
20240205_AcidifiedMetzymeScreen	20240202	C01	1004	3	L111	1	None	3 Hours
20240205_AcidifiedMetzymeScreen	20240202	C02	1004	4	L111	1	None	3 Hours
20240205_AcidifiedMetzymeScreen	20240202	C03	1004	5	L111	1	None	3 Hours
20240205_AcidifiedMetzymeScreen	20240202	C04	1004	6	L111	1	None	3 Hours
20240205_AcidifiedMetzymeScreen	20240202	C05	1004	7	L111	1	None	3 Hours
20240205_AcidifiedMetzymeScreen	20240202	C06	1004	8	L111	1	None	3 Hours
20240205_AcidifiedMetzymeScreen	20240202	C07	1004	9	L111	1	None	3 Hours
20240205_AcidifiedMetzymeScreen	20240202	C08	1004	10	L111	1	None	3 Hours
20240205_AcidifiedMetzymeScreen	20240202	D01	978	3	L111	1	None	3 Hours
20240205_AcidifiedMetzymeScreen	20240202	D02	978	4	L111	1	None	3 Hours
20240205_AcidifiedMetzymeScreen	20240202	D03	978	5	L111	1	None	3 Hours
20240205_AcidifiedMetzymeScreen	20240202	D04	978	6	L111	1	None	3 Hours
20240205_AcidifiedMetzymeScreen	20240202	D05	978	7	L111	1	None	3 Hours
20240205_AcidifiedMetzymeScreen	20240202	D06	978	8	L111	1	None	3 Hours
20240205_AcidifiedMetzymeScreen	20240202	D07	978	9	L111	1	None	3 Hours
20240205_AcidifiedMetzymeScreen	20240202	D08	978	10	L111	1	None	3 Hours
20240205_AcidifiedMetzymeScreen	20240202	E01	962	3	L111	1	None	3 Hours
20240205_AcidifiedMetzymeScreen	20240202	E02	962	4	L111	1	None	3 Hours
20240205_AcidifiedMetzymeScreen	20240202	E03	962	5	L111	1	None	3 Hours
20240205_AcidifiedMetzymeScreen	20240202	E04	962	6	L111	1	None	3 Hours
20240205_AcidifiedMetzymeScreen	20240202	E05	962	7	L111	1	None	3 Hours
20240205_AcidifiedMetzymeScreen	20240202	E06	962	8	L111	1	None	3 Hours
20240205_AcidifiedMetzymeScreen	20240202	E07	962	9	L111	1	None	3 Hours
20240205_AcidifiedMetzymeScreen	20240202	E08	962	10	L111	1	None	3 Hours
20240205_AcidifiedMetzymeScreen	20240202	F01	1238	3	L111	1	None	3 Hours
20240205_AcidifiedMetzymeScreen	20240202	F02	1238	4	L111	1	None	3 Hours
20240205_AcidifiedMetzymeScreen	20240202	F03	1238	5	L111	1	None	3 Hours
20240205_AcidifiedMetzymeScreen	20240202	F04	1238	6	L111	1	None	3 Hours
20240205_AcidifiedMetzymeScreen	20240202	F05	1238	7	L111	1	None	3 Hours
20240205_AcidifiedMetzymeScreen	20240202	F06	1238	8	L111	1	None	3 Hours
20240205_AcidifiedMetzymeScreen	20240202	F07	1238	9	L111	1	None	3 Hours
20240205_AcidifiedMetzymeScreen	20240202	F08	1238	10	L111	1	None	3 Hours
20240205_AcidifiedMetzymeScreen	20240202	G01	1151	3	L371	1	None	3 Hours
20240205_AcidifiedMetzymeScreen	20240202	G02	1151	4	L371	1	None	3 Hours
20240205_AcidifiedMetzymeScreen	20240202	G03	1151	5	L371	1	None	3 Hours
20240205_AcidifiedMetzymeScreen	20240202	G04	1151	6	L371	1	None	3 Hours
20240205_AcidifiedMetzymeScreen	20240202	G05	1151	7	L371	1	None	3 Hours
20240205_AcidifiedMetzymeScreen	20240202	G06	1151	8	L371	1	None	3 Hours
20240205_AcidifiedMetzymeScreen	20240202	G07	1151	9	L371	1	None	3 Hours
20240205_AcidifiedMetzymeScreen	20240202	G08	1151	10	L371	1	None	3 Hours
20240205_AcidifiedMetzymeScreen	20240202	H01	1088	3	L371	1	None	3 Hours
20240205_AcidifiedMetzymeScreen	20240202	H02	1088	4	L371	1	None	3 Hours
20240205_AcidifiedMetzymeScreen	20240202	H03	1088	5	L371	1	None	3 Hours
20240205_AcidifiedMetzymeScreen	20240202	H04	1088	6	L371	1	None	3 Hours
20240205_AcidifiedMetzymeScreen	20240202	H05	1088	7	L371	1	None	3 Hours
20240205_AcidifiedMetzymeScreen	20240202	H06	1088	8	L371	1	None	3 Hours
20240205_AcidifiedMetzymeScreen	20240202	H07	1088	9	L371	1	None	3 Hours
20240205_AcidifiedMetzymeScreen	20240202	H08	1088	10	L371	1	None	3 Hours
20240205_AcidifiedMetzymeScreen	20240202	I01	1004	3	L371	1	None	3 Hours
20240205_AcidifiedMetzymeScreen	20240202	I02	1004	4	L371	1	None	3 Hours
20240205_AcidifiedMetzymeScreen	20240202	I03	1004	5	L371	1	None	3 Hours
20240205_AcidifiedMetzymeScreen	20240202	I04	1004	6	L371	1	None	3 Hours
20240205_AcidifiedMetzymeScreen	20240202	I05	1004	7	L371	1	None	3 Hours
20240205_AcidifiedMetzymeScreen	20240202	I06	1004	8	L371	1	None	3 Hours
20240205_AcidifiedMetzymeScreen	20240202	I07	1004	9	L371	1	None	3 Hours
20240205_AcidifiedMetzymeScreen	20240202	I08	1004	10	L371	1	None	3 Hours
20240205_AcidifiedMetzymeScreen	20240202	J01	978	3	L371	1	None	3 Hours
20240205_AcidifiedMetzymeScreen	20240202	J02	978	4	L371	1	None	3 Hours
20240205_AcidifiedMetzymeScreen	20240202	J03	978	5	L371	1	None	3 Hours
20240205_AcidifiedMetzymeScreen	20240202	J04	978	6	L371	1	None	3 Hours
20240205_AcidifiedMetzymeScreen	20240202	J05	978	7	L371	1	None	3 Hours
20240205_AcidifiedMetzymeScreen	20240202	J06	978	8	L371	1	None	3 Hours
20240205_AcidifiedMetzymeScreen	20240202	J07	978	9	L371	1	None	3 Hours
20240205_AcidifiedMetzymeScreen	20240202	J08	978	10	L371	1	None	3 Hours
20240205_AcidifiedMetzymeScreen	20240202	K01	962	3	L371	1	None	3 Hours
20240205_AcidifiedMetzymeScreen	20240202	K02	962	4	L371	1	None	3 Hours
20240205_AcidifiedMetzymeScreen	20240202	K03	962	5	L371	1	None	3 Hours
20240205_AcidifiedMetzymeScreen	20240202	K04	962	6	L371	1	None	3 Hours
20240205_AcidifiedMetzymeScreen	20240202	K05	962	7	L371	1	None	3 Hours
20240205_AcidifiedMetzymeScreen	20240202	K06	962	8	L371	1	None	3 Hours
20240205_AcidifiedMetzymeScreen	20240202	K07	962	9	L371	1	None	3 Hours
20240205_AcidifiedMetzymeScreen	20240202	K08	962	10	L371	1	None	3 Hours
20240205_AcidifiedMetzymeScreen	20240202	L01	1238	3	L371	1	None	3 Hours
20240205_AcidifiedMetzymeScreen	20240202	L02	1238	4	L371	1	None	3 Hours
20240205_AcidifiedMetzymeScreen	20240202	L03	1238	5	L371	1	None	3 Hours
20240205_AcidifiedMetzymeScreen	20240202	L04	1238	6	L371	1	None	3 Hours
20240205_AcidifiedMetzymeScreen	20240202	L05	1238	7	L371	1	None	3 Hours
20240205_AcidifiedMetzymeScreen	20240202	L06	1238	8	L371	1	None	3 Hours
20240205_AcidifiedMetzymeScreen	20240202	L07	1238	9	L371	1	None	3 Hours
20240205_AcidifiedMetzymeScreen	20240202	L08	1238	10	L371	1	None	3 Hours
20240206_TvAndNeg_2	20240206	A01	1151	3	Tv	1	None	3 Hours
20240206_TvAndNeg_2	20240206	A02	1151	4	Tv	1	None	3 Hours
20240206_TvAndNeg_2	20240206	A03	1151	5	Tv	1	None	3 Hours
20240206_TvAndNeg_2	20240206	A04	1151	6	Tv	1	None	3 Hours
20240206_TvAndNeg_2	20240206	A05	1151	7	Tv	1	None	3 Hours
20240206_TvAndNeg_2	20240206	A06	1151	8	Tv	1	None	3 Hours
20240206_TvAndNeg_2	20240206	A07	1151	9	Tv	1	None	3 Hours
20240206_TvAndNeg_2	20240206	A08	1151	10	Tv	1	None	3 Hours
20240206_TvAndNeg_2	20240206	B01	1088	3	Tv	1	None	3 Hours
20240206_TvAndNeg_2	20240206	B02	1088	4	Tv	1	None	3 Hours
20240206_TvAndNeg_2	20240206	B03	1088	5	Tv	1	None	3 Hours
20240206_TvAndNeg_2	20240206	B04	1088	6	Tv	1	None	3 Hours
20240206_TvAndNeg_2	20240206	B05	1088	7	Tv	1	None	3 Hours
20240206_TvAndNeg_2	20240206	B06	1088	8	Tv	1	None	3 Hours
20240206_TvAndNeg_2	20240206	B07	1088	9	Tv	1	None	3 Hours
20240206_TvAndNeg_2	20240206	B08	1088	10	Tv	1	None	3 Hours
20240206_TvAndNeg_2	20240206	C01	1004	3	Tv	1	None	3 Hours
20240206_TvAndNeg_2	20240206	C02	1004	4	Tv	1	None	3 Hours
20240206_TvAndNeg_2	20240206	C03	1004	5	Tv	1	None	3 Hours
20240206_TvAndNeg_2	20240206	C04	1004	6	Tv	1	None	3 Hours
20240206_TvAndNeg_2	20240206	C05	1004	7	Tv	1	None	3 Hours
20240206_TvAndNeg_2	20240206	C06	1004	8	Tv	1	None	3 Hours
20240206_TvAndNeg_2	20240206	C07	1004	9	Tv	1	None	3 Hours
20240206_TvAndNeg_2	20240206	C08	1004	10	Tv	1	None	3 Hours
20240206_TvAndNeg_2	20240206	D01	978	3	Tv	1	None	3 Hours
20240206_TvAndNeg_2	20240206	D02	978	4	Tv	1	None	3 Hours
20240206_TvAndNeg_2	20240206	D03	978	5	Tv	1	None	3 Hours
20240206_TvAndNeg_2	20240206	D04	978	6	Tv	1	None	3 Hours
20240206_TvAndNeg_2	20240206	D05	978	7	Tv	1	None	3 Hours
20240206_TvAndNeg_2	20240206	D06	978	8	Tv	1	None	3 Hours
20240206_TvAndNeg_2	20240206	D07	978	9	Tv	1	None	3 Hours
20240206_TvAndNeg_2	20240206	D08	978	10	Tv	1	None	3 Hours
20240206_TvAndNeg_2	20240206	E01	962	3	Tv	1	None	3 Hours
20240206_TvAndNeg_2	20240206	E02	962	4	Tv	1	None	3 Hours
20240206_TvAndNeg_2	20240206	E03	962	5	Tv	1	None	3 Hours
20240206_TvAndNeg_2	20240206	E04	962	6	Tv	1	None	3 Hours
20240206_TvAndNeg_2	20240206	E05	962	7	Tv	1	None	3 Hours
20240206_TvAndNeg_2	20240206	E06	962	8	Tv	1	None	3 Hours
20240206_TvAndNeg_2	20240206	E07	962	9	Tv	1	None	3 Hours
20240206_TvAndNeg_2	20240206	E08	962	10	Tv	1	None	3 Hours
20240206_TvAndNeg_2	20240206	F01	1238	3	Tv	1	None	3 Hours
20240206_TvAndNeg_2	20240206	F02	1238	4	Tv	1	None	3 Hours
20240206_TvAndNeg_2	20240206	F03	1238	5	Tv	1	None	3 Hours
20240206_TvAndNeg_2	20240206	F04	1238	6	Tv	1	None	3 Hours
20240206_TvAndNeg_2	20240206	F05	1238	7	Tv	1	None	3 Hours
20240206_TvAndNeg_2	20240206	F06	1238	8	Tv	1	None	3 Hours
20240206_TvAndNeg_2	20240206	F07	1238	9	Tv	1	None	3 Hours
20240206_TvAndNeg_2	20240206	F08	1238	10	Tv	1	None	3 Hours
20240206_TvAndNeg_2	20240206	G01	1151	3	Tv	2	None	3 Hours
20240206_TvAndNeg_2	20240206	G02	1151	4	Tv	2	None	3 Hours
20240206_TvAndNeg_2	20240206	G03	1151	5	Tv	2	None	3 Hours
20240206_TvAndNeg_2	20240206	G04	1151	6	Tv	2	None	3 Hours
20240206_TvAndNeg_2	20240206	G05	1151	7	Tv	2	None	3 Hours
20240206_TvAndNeg_2	20240206	G06	1151	8	Tv	2	None	3 Hours
20240206_TvAndNeg_2	20240206	G07	1151	9	Tv	2	None	3 Hours
20240206_TvAndNeg_2	20240206	G08	1151	10	Tv	2	None	3 Hours
20240206_TvAndNeg_2	20240206	H01	1088	3	Tv	2	None	3 Hours
20240206_TvAndNeg_2	20240206	H02	1088	4	Tv	2	None	3 Hours
20240206_TvAndNeg_2	20240206	H03	1088	5	Tv	2	None	3 Hours
20240206_TvAndNeg_2	20240206	H04	1088	6	Tv	2	None	3 Hours
20240206_TvAndNeg_2	20240206	H05	1088	7	Tv	2	None	3 Hours
20240206_TvAndNeg_2	20240206	H06	1088	8	Tv	2	None	3 Hours
20240206_TvAndNeg_2	20240206	H07	1088	9	Tv	2	None	3 Hours
20240206_TvAndNeg_2	20240206	H08	1088	10	Tv	2	None	3 Hours
20240206_TvAndNeg_2	20240206	I01	1004	3	Tv	2	None	3 Hours
20240206_TvAndNeg_2	20240206	I02	1004	4	Tv	2	None	3 Hours
20240206_TvAndNeg_2	20240206	I03	1004	5	Tv	2	None	3 Hours
20240206_TvAndNeg_2	20240206	I04	1004	6	Tv	2	None	3 Hours
20240206_TvAndNeg_2	20240206	I05	1004	7	Tv	2	None	3 Hours
20240206_TvAndNeg_2	20240206	I06	1004	8	Tv	2	None	3 Hours
20240206_TvAndNeg_2	20240206	I07	1004	9	Tv	2	None	3 Hours
20240206_TvAndNeg_2	20240206	I08	1004	10	Tv	2	None	3 Hours
20240206_TvAndNeg_2	20240206	J01	978	3	Tv	2	None	3 Hours
20240206_TvAndNeg_2	20240206	J02	978	4	Tv	2	None	3 Hours
20240206_TvAndNeg_2	20240206	J03	978	5	Tv	2	None	3 Hours
20240206_TvAndNeg_2	20240206	J04	978	6	Tv	2	None	3 Hours
20240206_TvAndNeg_2	20240206	J05	978	7	Tv	2	None	3 Hours
20240206_TvAndNeg_2	20240206	J06	978	8	Tv	2	None	3 Hours
20240206_TvAndNeg_2	20240206	J07	978	9	Tv	2	None	3 Hours
20240206_TvAndNeg_2	20240206	J08	978	10	Tv	2	None	3 Hours
20240206_TvAndNeg_2	20240206	K01	962	3	Tv	2	None	3 Hours
20240206_TvAndNeg_2	20240206	K02	962	4	Tv	2	None	3 Hours
20240206_TvAndNeg_2	20240206	K03	962	5	Tv	2	None	3 Hours
20240206_TvAndNeg_2	20240206	K04	962	6	Tv	2	None	3 Hours
20240206_TvAndNeg_2	20240206	K05	962	7	Tv	2	None	3 Hours
20240206_TvAndNeg_2	20240206	K06	962	8	Tv	2	None	3 Hours
20240206_TvAndNeg_2	20240206	K07	962	9	Tv	2	None	3 Hours
20240206_TvAndNeg_2	20240206	K08	962	10	Tv	2	None	3 Hours
20240206_TvAndNeg_2	20240206	L01	1238	3	Tv	2	None	3 Hours
20240206_TvAndNeg_2	20240206	L02	1238	4	Tv	2	None	3 Hours
20240206_TvAndNeg_2	20240206	L03	1238	5	Tv	2	None	3 Hours
20240206_TvAndNeg_2	20240206	L04	1238	6	Tv	2	None	3 Hours
20240206_TvAndNeg_2	20240206	L05	1238	7	Tv	2	None	3 Hours
20240206_TvAndNeg_2	20240206	L06	1238	8	Tv	2	None	3 Hours
20240206_TvAndNeg_2	20240206	L07	1238	9	Tv	2	None	3 Hours
20240206_TvAndNeg_2	20240206	L08	1238	10	Tv	2	None	3 Hours
20240208_HRP_2	20240208	A01	1151	3	P8250	1	None	3 Hours
20240208_HRP_2	20240208	A02	1151	4	P8250	1	None	3 Hours
20240208_HRP_2	20240208	A03	1151	5	P8250	1	None	3 Hours
20240208_HRP_2	20240208	A04	1151	6	P8250	1	None	3 Hours
20240208_HRP_2	20240208	A05	1151	7	P8250	1	None	3 Hours
20240208_HRP_2	20240208	A06	1151	8	P8250	1	None	3 Hours
20240208_HRP_2	20240208	A07	1151	9	P8250	1	None	3 Hours
20240208_HRP_2	20240208	A08	1151	10	P8250	1	None	3 Hours
20240208_HRP_2	20240208	B01	1088	3	P8250	1	None	3 Hours
20240208_HRP_2	20240208	B02	1088	4	P8250	1	None	3 Hours
20240208_HRP_2	20240208	B03	1088	5	P8250	1	None	3 Hours
20240208_HRP_2	20240208	B04	1088	6	P8250	1	None	3 Hours
20240208_HRP_2	20240208	B05	1088	7	P8250	1	None	3 Hours
20240208_HRP_2	20240208	B06	1088	8	P8250	1	None	3 Hours
20240208_HRP_2	20240208	B07	1088	9	P8250	1	None	3 Hours
20240208_HRP_2	20240208	B08	1088	10	P8250	1	None	3 Hours
20240208_HRP_2	20240208	C01	1004	3	P8250	1	None	3 Hours
20240208_HRP_2	20240208	C02	1004	4	P8250	1	None	3 Hours
20240208_HRP_2	20240208	C03	1004	5	P8250	1	None	3 Hours
20240208_HRP_2	20240208	C04	1004	6	P8250	1	None	3 Hours
20240208_HRP_2	20240208	C05	1004	7	P8250	1	None	3 Hours
20240208_HRP_2	20240208	C06	1004	8	P8250	1	None	3 Hours
20240208_HRP_2	20240208	C07	1004	9	P8250	1	None	3 Hours
20240208_HRP_2	20240208	C08	1004	10	P8250	1	None	3 Hours
20240208_HRP_2	20240208	D01	978	3	P8250	1	None	3 Hours
20240208_HRP_2	20240208	D02	978	4	P8250	1	None	3 Hours
20240208_HRP_2	20240208	D03	978	5	P8250	1	None	3 Hours
20240208_HRP_2	20240208	D04	978	6	P8250	1	None	3 Hours
20240208_HRP_2	20240208	D05	978	7	P8250	1	None	3 Hours
20240208_HRP_2	20240208	D06	978	8	P8250	1	None	3 Hours
20240208_HRP_2	20240208	D07	978	9	P8250	1	None	3 Hours
20240208_HRP_2	20240208	D08	978	10	P8250	1	None	3 Hours
20240208_HRP_2	20240208	E01	962	3	P8250	1	None	3 Hours
20240208_HRP_2	20240208	E02	962	4	P8250	1	None	3 Hours
20240208_HRP_2	20240208	E03	962	5	P8250	1	None	3 Hours
20240208_HRP_2	20240208	E04	962	6	P8250	1	None	3 Hours
20240208_HRP_2	20240208	E05	962	7	P8250	1	None	3 Hours
20240208_HRP_2	20240208	E06	962	8	P8250	1	None	3 Hours
20240208_HRP_2	20240208	E07	962	9	P8250	1	None	3 Hours
20240208_HRP_2	20240208	E08	962	10	P8250	1	None	3 Hours
20240208_HRP_2	20240208	F01	1238	3	P8250	1	None	3 Hours
20240208_HRP_2	20240208	F02	1238	4	P8250	1	None	3 Hours
20240208_HRP_2	20240208	F03	1238	5	P8250	1	None	3 Hours
20240208_HRP_2	20240208	F04	1238	6	P8250	1	None	3 Hours
20240208_HRP_2	20240208	F05	1238	7	P8250	1	None	3 Hours
20240208_HRP_2	20240208	F06	1238	8	P8250	1	None	3 Hours
20240208_HRP_2	20240208	F07	1238	9	P8250	1	None	3 Hours
20240208_HRP_2	20240208	F08	1238	10	P8250	1	None	3 Hours
20240208_HRP_2	20240208	G01	1151	3	P8250	2	None	3 Hours
20240208_HRP_2	20240208	G02	1151	4	P8250	2	None	3 Hours
20240208_HRP_2	20240208	G03	1151	5	P8250	2	None	3 Hours
20240208_HRP_2	20240208	G04	1151	6	P8250	2	None	3 Hours
20240208_HRP_2	20240208	G05	1151	7	P8250	2	None	3 Hours
20240208_HRP_2	20240208	G06	1151	8	P8250	2	None	3 Hours
20240208_HRP_2	20240208	G07	1151	9	P8250	2	None	3 Hours
20240208_HRP_2	20240208	G08	1151	10	P8250	2	None	3 Hours
20240208_HRP_2	20240208	H01	1088	3	P8250	2	None	3 Hours
20240208_HRP_2	20240208	H02	1088	4	P8250	2	None	3 Hours
20240208_HRP_2	20240208	H03	1088	5	P8250	2	None	3 Hours
20240208_HRP_2	20240208	H04	1088	6	P8250	2	None	3 Hours
20240208_HRP_2	20240208	H05	1088	7	P8250	2	None	3 Hours
20240208_HRP_2	20240208	H06	1088	8	P8250	2	None	3 Hours
20240208_HRP_2	20240208	H07	1088	9	P8250	2	None	3 Hours
20240208_HRP_2	20240208	H08	1088	10	P8250	2	None	3 Hours
20240208_HRP_2	20240208	I01	1004	3	P8250	2	None	3 Hours
20240208_HRP_2	20240208	I02	1004	4	P8250	2	None	3 Hours
20240208_HRP_2	20240208	I03	1004	5	P8250	2	None	3 Hours
20240208_HRP_2	20240208	I04	1004	6	P8250	2	None	3 Hours
20240208_HRP_2	20240208	I05	1004	7	P8250	2	None	3 Hours
20240208_HRP_2	20240208	I06	1004	8	P8250	2	None	3 Hours
20240208_HRP_2	20240208	I07	1004	9	P8250	2	None	3 Hours
20240208_HRP_2	20240208	I08	1004	10	P8250	2	None	3 Hours
20240208_HRP_2	20240208	J01	978	3	P8250	2	None	3 Hours
20240208_HRP_2	20240208	J02	978	4	P8250	2	None	3 Hours
20240208_HRP_2	20240208	J03	978	5	P8250	2	None	3 Hours
20240208_HRP_2	20240208	J04	978	6	P8250	2	None	3 Hours
20240208_HRP_2	20240208	J05	978	7	P8250	2	None	3 Hours
20240208_HRP_2	20240208	J06	978	8	P8250	2	None	3 Hours
20240208_HRP_2	20240208	J07	978	9	P8250	2	None	3 Hours
20240208_HRP_2	20240208	J08	978	10	P8250	2	None	3 Hours
20240208_HRP_2	20240208	K01	962	3	P8250	2	None	3 Hours
20240208_HRP_2	20240208	K02	962	4	P8250	2	None	3 Hours
20240208_HRP_2	20240208	K03	962	5	P8250	2	None	3 Hours
20240208_HRP_2	20240208	K04	962	6	P8250	2	None	3 Hours
20240208_HRP_2	20240208	K05	962	7	P8250	2	None	3 Hours
20240208_HRP_2	20240208	K06	962	8	P8250	2	None	3 Hours
20240208_HRP_2	20240208	K07	962	9	P8250	2	None	3 Hours
20240208_HRP_2	20240208	K08	962	10	P8250	2	None	3 Hours
20240208_HRP_2	20240208	L01	1238	3	P8250	2	None	3 Hours
20240208_HRP_2	20240208	L02	1238	4	P8250	2	None	3 Hours
20240208_HRP_2	20240208	L03	1238	5	P8250	2	None	3 Hours
20240208_HRP_2	20240208	L04	1238	6	P8250	2	None	3 Hours
20240208_HRP_2	20240208	L05	1238	7	P8250	2	None	3 Hours
20240208_HRP_2	20240208	L06	1238	8	P8250	2	None	3 Hours
20240208_HRP_2	20240208	L07	1238	9	P8250	2	None	3 Hours
20240208_HRP_2	20240208	L08	1238	10	P8250	2	None	3 Hours
20240221_HRP	20240221	A01	1151	3	P8125	1	None	3 Hours
20240221_HRP	20240221	A02	1151	4	P8125	1	None	3 Hours
20240221_HRP	20240221	A03	1151	5	P8125	1	None	3 Hours
20240221_HRP	20240221	A04	1151	6	P8125	1	None	3 Hours
20240221_HRP	20240221	A05	1151	7	P8125	1	None	3 Hours
20240221_HRP	20240221	A06	1151	8	P8125	1	None	3 Hours
20240221_HRP	20240221	A07	1151	9	P8125	1	None	3 Hours
20240221_HRP	20240221	A08	1151	10	P8125	1	None	3 Hours
20240221_HRP	20240221	B01	1088	3	P8125	1	None	3 Hours
20240221_HRP	20240221	B02	1088	4	P8125	1	None	3 Hours
20240221_HRP	20240221	B03	1088	5	P8125	1	None	3 Hours
20240221_HRP	20240221	B04	1088	6	P8125	1	None	3 Hours
20240221_HRP	20240221	B05	1088	7	P8125	1	None	3 Hours
20240221_HRP	20240221	B06	1088	8	P8125	1	None	3 Hours
20240221_HRP	20240221	B07	1088	9	P8125	1	None	3 Hours
20240221_HRP	20240221	B08	1088	10	P8125	1	None	3 Hours
20240221_HRP	20240221	C01	1004	3	P8125	1	None	3 Hours
20240221_HRP	20240221	C02	1004	4	P8125	1	None	3 Hours
20240221_HRP	20240221	C03	1004	5	P8125	1	None	3 Hours
20240221_HRP	20240221	C04	1004	6	P8125	1	None	3 Hours
20240221_HRP	20240221	C05	1004	7	P8125	1	None	3 Hours
20240221_HRP	20240221	C06	1004	8	P8125	1	None	3 Hours
20240221_HRP	20240221	C07	1004	9	P8125	1	None	3 Hours
20240221_HRP	20240221	C08	1004	10	P8125	1	None	3 Hours
20240221_HRP	20240221	D01	978	3	P8125	1	None	3 Hours
20240221_HRP	20240221	D02	978	4	P8125	1	None	3 Hours
20240221_HRP	20240221	D03	978	5	P8125	1	None	3 Hours
20240221_HRP	20240221	D04	978	6	P8125	1	None	3 Hours
20240221_HRP	20240221	D05	978	7	P8125	1	None	3 Hours
20240221_HRP	20240221	D06	978	8	P8125	1	None	3 Hours
20240221_HRP	20240221	D07	978	9	P8125	1	None	3 Hours
20240221_HRP	20240221	D08	978	10	P8125	1	None	3 Hours
20240221_HRP	20240221	E01	962	3	P8125	1	None	3 Hours
20240221_HRP	20240221	E02	962	4	P8125	1	None	3 Hours
20240221_HRP	20240221	E03	962	5	P8125	1	None	3 Hours
20240221_HRP	20240221	E04	962	6	P8125	1	None	3 Hours
20240221_HRP	20240221	E05	962	7	P8125	1	None	3 Hours
20240221_HRP	20240221	E06	962	8	P8125	1	None	3 Hours
20240221_HRP	20240221	E07	962	9	P8125	1	None	3 Hours
20240221_HRP	20240221	E08	962	10	P8125	1	None	3 Hours
20240221_HRP	20240221	F01	1238	3	P8125	1	None	3 Hours
20240221_HRP	20240221	F02	1238	4	P8125	1	None	3 Hours
20240221_HRP	20240221	F03	1238	5	P8125	1	None	3 Hours
20240221_HRP	20240221	F04	1238	6	P8125	1	None	3 Hours
20240221_HRP	20240221	F05	1238	7	P8125	1	None	3 Hours
20240221_HRP	20240221	F06	1238	8	P8125	1	None	3 Hours
20240221_HRP	20240221	F07	1238	9	P8125	1	None	3 Hours
20240221_HRP	20240221	F08	1238	10	P8125	1	None	3 Hours
20240221_HRP	20240221	G01	1151	3	P8415	1	None	3 Hours
20240221_HRP	20240221	G02	1151	4	P8415	1	None	3 Hours
20240221_HRP	20240221	G03	1151	5	P8415	1	None	3 Hours
20240221_HRP	20240221	G04	1151	6	P8415	1	None	3 Hours
20240221_HRP	20240221	G05	1151	7	P8415	1	None	3 Hours
20240221_HRP	20240221	G06	1151	8	P8415	1	None	3 Hours
20240221_HRP	20240221	G07	1151	9	P8415	1	None	3 Hours
20240221_HRP	20240221	G08	1151	10	P8415	1	None	3 Hours
20240221_HRP	20240221	H01	1088	3	P8415	1	None	3 Hours
20240221_HRP	20240221	H02	1088	4	P8415	1	None	3 Hours
20240221_HRP	20240221	H03	1088	5	P8415	1	None	3 Hours
20240221_HRP	20240221	H04	1088	6	P8415	1	None	3 Hours
20240221_HRP	20240221	H05	1088	7	P8415	1	None	3 Hours
20240221_HRP	20240221	H06	1088	8	P8415	1	None	3 Hours
20240221_HRP	20240221	H07	1088	9	P8415	1	None	3 Hours
20240221_HRP	20240221	H08	1088	10	P8415	1	None	3 Hours
20240221_HRP	20240221	I01	1004	3	P8415	1	None	3 Hours
20240221_HRP	20240221	I02	1004	4	P8415	1	None	3 Hours
20240221_HRP	20240221	I03	1004	5	P8415	1	None	3 Hours
20240221_HRP	20240221	I04	1004	6	P8415	1	None	3 Hours
20240221_HRP	20240221	I05	1004	7	P8415	1	None	3 Hours
20240221_HRP	20240221	I06	1004	8	P8415	1	None	3 Hours
20240221_HRP	20240221	I07	1004	9	P8415	1	None	3 Hours
20240221_HRP	20240221	I08	1004	10	P8415	1	None	3 Hours
20240221_HRP	20240221	J01	978	3	P8415	1	None	3 Hours
20240221_HRP	20240221	J02	978	4	P8415	1	None	3 Hours
20240221_HRP	20240221	J03	978	5	P8415	1	None	3 Hours
20240221_HRP	20240221	J04	978	6	P8415	1	None	3 Hours
20240221_HRP	20240221	J05	978	7	P8415	1	None	3 Hours
20240221_HRP	20240221	J06	978	8	P8415	1	None	3 Hours
20240221_HRP	20240221	J07	978	9	P8415	1	None	3 Hours
20240221_HRP	20240221	J08	978	10	P8415	1	None	3 Hours
20240221_HRP	20240221	K01	962	3	P8415	1	None	3 Hours
20240221_HRP	20240221	K02	962	4	P8415	1	None	3 Hours
20240221_HRP	20240221	K03	962	5	P8415	1	None	3 Hours
20240221_HRP	20240221	K04	962	6	P8415	1	None	3 Hours
20240221_HRP	20240221	K05	962	7	P8415	1	None	3 Hours
20240221_HRP	20240221	K06	962	8	P8415	1	None	3 Hours
20240221_HRP	20240221	K07	962	9	P8415	1	None	3 Hours
20240221_HRP	20240221	K08	962	10	P8415	1	None	3 Hours
20240221_HRP	20240221	L01	1238	3	P8415	1	None	3 Hours
20240221_HRP	20240221	L02	1238	4	P8415	1	None	3 Hours
20240221_HRP	20240221	L03	1238	5	P8415	1	None	3 Hours
20240221_HRP	20240221	L04	1238	6	P8415	1	None	3 Hours
20240221_HRP	20240221	L05	1238	7	P8415	1	None	3 Hours
20240221_HRP	20240221	L06	1238	8	P8415	1	None	3 Hours
20240221_HRP	20240221	L07	1238	9	P8415	1	None	3 Hours
20240221_HRP	20240221	L08	1238	10	P8415	1	None	3 Hours
20240222_HRP	20240222	A01	1151	3	P8375	1	None	3 Hours
20240222_HRP	20240222	A02	1151	4	P8375	1	None	3 Hours
20240222_HRP	20240222	A03	1151	5	P8375	1	None	3 Hours
20240222_HRP	20240222	A04	1151	6	P8375	1	None	3 Hours
20240222_HRP	20240222	A05	1151	7	P8375	1	None	3 Hours
20240222_HRP	20240222	A06	1151	8	P8375	1	None	3 Hours
20240222_HRP	20240222	A07	1151	9	P8375	1	None	3 Hours
20240222_HRP	20240222	A08	1151	10	P8375	1	None	3 Hours
20240222_HRP	20240222	B01	1088	3	P8375	1	None	3 Hours
20240222_HRP	20240222	B02	1088	4	P8375	1	None	3 Hours
20240222_HRP	20240222	B03	1088	5	P8375	1	None	3 Hours
20240222_HRP	20240222	B04	1088	6	P8375	1	None	3 Hours
20240222_HRP	20240222	B05	1088	7	P8375	1	None	3 Hours
20240222_HRP	20240222	B06	1088	8	P8375	1	None	3 Hours
20240222_HRP	20240222	B07	1088	9	P8375	1	None	3 Hours
20240222_HRP	20240222	B08	1088	10	P8375	1	None	3 Hours
20240222_HRP	20240222	C01	1004	3	P8375	1	None	3 Hours
20240222_HRP	20240222	C02	1004	4	P8375	1	None	3 Hours
20240222_HRP	20240222	C03	1004	5	P8375	1	None	3 Hours
20240222_HRP	20240222	C04	1004	6	P8375	1	None	3 Hours
20240222_HRP	20240222	C05	1004	7	P8375	1	None	3 Hours
20240222_HRP	20240222	C06	1004	8	P8375	1	None	3 Hours
20240222_HRP	20240222	C07	1004	9	P8375	1	None	3 Hours
20240222_HRP	20240222	C08	1004	10	P8375	1	None	3 Hours
20240222_HRP	20240222	D01	978	3	P8375	1	None	3 Hours
20240222_HRP	20240222	D02	978	4	P8375	1	None	3 Hours
20240222_HRP	20240222	D03	978	5	P8375	1	None	3 Hours
20240222_HRP	20240222	D04	978	6	P8375	1	None	3 Hours
20240222_HRP	20240222	D05	978	7	P8375	1	None	3 Hours
20240222_HRP	20240222	D06	978	8	P8375	1	None	3 Hours
20240222_HRP	20240222	D07	978	9	P8375	1	None	3 Hours
20240222_HRP	20240222	D08	978	10	P8375	1	None	3 Hours
20240222_HRP	20240222	E01	962	3	P8375	1	None	3 Hours
20240222_HRP	20240222	E02	962	4	P8375	1	None	3 Hours
20240222_HRP	20240222	E03	962	5	P8375	1	None	3 Hours
20240222_HRP	20240222	E04	962	6	P8375	1	None	3 Hours
20240222_HRP	20240222	E05	962	7	P8375	1	None	3 Hours
20240222_HRP	20240222	E06	962	8	P8375	1	None	3 Hours
20240222_HRP	20240222	E07	962	9	P8375	1	None	3 Hours
20240222_HRP	20240222	E08	962	10	P8375	1	None	3 Hours
20240222_HRP	20240222	F01	1238	3	P8375	1	None	3 Hours
20240222_HRP	20240222	F02	1238	4	P8375	1	None	3 Hours
20240222_HRP	20240222	F03	1238	5	P8375	1	None	3 Hours
20240222_HRP	20240222	F04	1238	6	P8375	1	None	3 Hours
20240222_HRP	20240222	F05	1238	7	P8375	1	None	3 Hours
20240222_HRP	20240222	F06	1238	8	P8375	1	None	3 Hours
20240222_HRP	20240222	F07	1238	9	P8375	1	None	3 Hours
20240222_HRP	20240222	F08	1238	10	P8375	1	None	3 Hours
20240222_HRP	20240222	G01	1151	3	P6782	1	None	3 Hours
20240222_HRP	20240222	G02	1151	4	P6782	1	None	3 Hours
20240222_HRP	20240222	G03	1151	5	P6782	1	None	3 Hours
20240222_HRP	20240222	G04	1151	6	P6782	1	None	3 Hours
20240222_HRP	20240222	G05	1151	7	P6782	1	None	3 Hours
20240222_HRP	20240222	G06	1151	8	P6782	1	None	3 Hours
20240222_HRP	20240222	G07	1151	9	P6782	1	None	3 Hours
20240222_HRP	20240222	G08	1151	10	P6782	1	None	3 Hours
20240222_HRP	20240222	H01	1088	3	P6782	1	None	3 Hours
20240222_HRP	20240222	H02	1088	4	P6782	1	None	3 Hours
20240222_HRP	20240222	H03	1088	5	P6782	1	None	3 Hours
20240222_HRP	20240222	H04	1088	6	P6782	1	None	3 Hours
20240222_HRP	20240222	H05	1088	7	P6782	1	None	3 Hours
20240222_HRP	20240222	H06	1088	8	P6782	1	None	3 Hours
20240222_HRP	20240222	H07	1088	9	P6782	1	None	3 Hours
20240222_HRP	20240222	H08	1088	10	P6782	1	None	3 Hours
20240222_HRP	20240222	I01	1004	3	P6782	1	None	3 Hours
20240222_HRP	20240222	I02	1004	4	P6782	1	None	3 Hours
20240222_HRP	20240222	I03	1004	5	P6782	1	None	3 Hours
20240222_HRP	20240222	I04	1004	6	P6782	1	None	3 Hours
20240222_HRP	20240222	I05	1004	7	P6782	1	None	3 Hours
20240222_HRP	20240222	I06	1004	8	P6782	1	None	3 Hours
20240222_HRP	20240222	I07	1004	9	P6782	1	None	3 Hours
20240222_HRP	20240222	I08	1004	10	P6782	1	None	3 Hours
20240222_HRP	20240222	J01	978	3	P6782	1	None	3 Hours
20240222_HRP	20240222	J02	978	4	P6782	1	None	3 Hours
20240222_HRP	20240222	J03	978	5	P6782	1	None	3 Hours
20240222_HRP	20240222	J04	978	6	P6782	1	None	3 Hours
20240222_HRP	20240222	J05	978	7	P6782	1	None	3 Hours
20240222_HRP	20240222	J06	978	8	P6782	1	None	3 Hours
20240222_HRP	20240222	J07	978	9	P6782	1	None	3 Hours
20240222_HRP	20240222	J08	978	10	P6782	1	None	3 Hours
20240222_HRP	20240222	K01	962	3	P6782	1	None	3 Hours
20240222_HRP	20240222	K02	962	4	P6782	1	None	3 Hours
20240222_HRP	20240222	K03	962	5	P6782	1	None	3 Hours
20240222_HRP	20240222	K04	962	6	P6782	1	None	3 Hours
20240222_HRP	20240222	K05	962	7	P6782	1	None	3 Hours
20240222_HRP	20240222	K06	962	8	P6782	1	None	3 Hours
20240222_HRP	20240222	K07	962	9	P6782	1	None	3 Hours
20240222_HRP	20240222	K08	962	10	P6782	1	None	3 Hours
20240222_HRP	20240222	L01	1238	3	P6782	1	None	3 Hours
20240222_HRP	20240222	L02	1238	4	P6782	1	None	3 Hours
20240222_HRP	20240222	L03	1238	5	P6782	1	None	3 Hours
20240222_HRP	20240222	L04	1238	6	P6782	1	None	3 Hours
20240222_HRP	20240222	L05	1238	7	P6782	1	None	3 Hours
20240222_HRP	20240222	L06	1238	8	P6782	1	None	3 Hours
20240222_HRP	20240222	L07	1238	9	P6782	1	None	3 Hours
20240222_HRP	20240222	L08	1238	10	P6782	1	None	3 Hours
20240227_3plate	20240227	A01	1151	3	Ab	1	None	3 Hours
20240227_3plate	20240227	A02	1151	4	Ab	1	None	3 Hours
20240227_3plate	20240227	A03	1151	5	Ab	1	None	3 Hours
20240227_3plate	20240227	A04	1151	6	Ab	1	None	3 Hours
20240227_3plate	20240227	A05	1151	7	Ab	1	None	3 Hours
20240227_3plate	20240227	A06	1151	8	Ab	1	None	3 Hours
20240227_3plate	20240227	A07	1151	9	Ab	1	None	3 Hours
20240227_3plate	20240227	A08	1151	10	Ab	1	None	3 Hours
20240227_3plate	20240227	B01	1088	3	Ab	1	None	3 Hours
20240227_3plate	20240227	B02	1088	4	Ab	1	None	3 Hours
20240227_3plate	20240227	B03	1088	5	Ab	1	None	3 Hours
20240227_3plate	20240227	B04	1088	6	Ab	1	None	3 Hours
20240227_3plate	20240227	B05	1088	7	Ab	1	None	3 Hours
20240227_3plate	20240227	B06	1088	8	Ab	1	None	3 Hours
20240227_3plate	20240227	B07	1088	9	Ab	1	None	3 Hours
20240227_3plate	20240227	B08	1088	10	Ab	1	None	3 Hours
20240227_3plate	20240227	C01	1004	3	Ab	1	None	3 Hours
20240227_3plate	20240227	C02	1004	4	Ab	1	None	3 Hours
20240227_3plate	20240227	C03	1004	5	Ab	1	None	3 Hours
20240227_3plate	20240227	C04	1004	6	Ab	1	None	3 Hours
20240227_3plate	20240227	C05	1004	7	Ab	1	None	3 Hours
20240227_3plate	20240227	C06	1004	8	Ab	1	None	3 Hours
20240227_3plate	20240227	C07	1004	9	Ab	1	None	3 Hours
20240227_3plate	20240227	C08	1004	10	Ab	1	None	3 Hours
20240227_3plate	20240227	D01	978	3	Ab	1	None	3 Hours
20240227_3plate	20240227	D02	978	4	Ab	1	None	3 Hours
20240227_3plate	20240227	D03	978	5	Ab	1	None	3 Hours
20240227_3plate	20240227	D04	978	6	Ab	1	None	3 Hours
20240227_3plate	20240227	D05	978	7	Ab	1	None	3 Hours
20240227_3plate	20240227	D06	978	8	Ab	1	None	3 Hours
20240227_3plate	20240227	D07	978	9	Ab	1	None	3 Hours
20240227_3plate	20240227	D08	978	10	Ab	1	None	3 Hours
20240227_3plate	20240227	E01	962	3	Ab	1	None	3 Hours
20240227_3plate	20240227	E02	962	4	Ab	1	None	3 Hours
20240227_3plate	20240227	E03	962	5	Ab	1	None	3 Hours
20240227_3plate	20240227	E04	962	6	Ab	1	None	3 Hours
20240227_3plate	20240227	E05	962	7	Ab	1	None	3 Hours
20240227_3plate	20240227	E06	962	8	Ab	1	None	3 Hours
20240227_3plate	20240227	E07	962	9	Ab	1	None	3 Hours
20240227_3plate	20240227	E08	962	10	Ab	1	None	3 Hours
20240227_3plate	20240227	F01	1238	3	Ab	1	None	3 Hours
20240227_3plate	20240227	F02	1238	4	Ab	1	None	3 Hours
20240227_3plate	20240227	F03	1238	5	Ab	1	None	3 Hours
20240227_3plate	20240227	F04	1238	6	Ab	1	None	3 Hours
20240227_3plate	20240227	F05	1238	7	Ab	1	None	3 Hours
20240227_3plate	20240227	F06	1238	8	Ab	1	None	3 Hours
20240227_3plate	20240227	F07	1238	9	Ab	1	None	3 Hours
20240227_3plate	20240227	F08	1238	10	Ab	1	None	3 Hours
20240227_3plate	20240227	G01	1151	3	Ab	2	None	3 Hours
20240227_3plate	20240227	G02	1151	4	Ab	2	None	3 Hours
20240227_3plate	20240227	G03	1151	5	Ab	2	None	3 Hours
20240227_3plate	20240227	G04	1151	6	Ab	2	None	3 Hours
20240227_3plate	20240227	G05	1151	7	Ab	2	None	3 Hours
20240227_3plate	20240227	G06	1151	8	Ab	2	None	3 Hours
20240227_3plate	20240227	G07	1151	9	Ab	2	None	3 Hours
20240227_3plate	20240227	G08	1151	10	Ab	2	None	3 Hours
20240227_3plate	20240227	H01	1088	3	Ab	2	None	3 Hours
20240227_3plate	20240227	H02	1088	4	Ab	2	None	3 Hours
20240227_3plate	20240227	H03	1088	5	Ab	2	None	3 Hours
20240227_3plate	20240227	H04	1088	6	Ab	2	None	3 Hours
20240227_3plate	20240227	H05	1088	7	Ab	2	None	3 Hours
20240227_3plate	20240227	H06	1088	8	Ab	2	None	3 Hours
20240227_3plate	20240227	H07	1088	9	Ab	2	None	3 Hours
20240227_3plate	20240227	H08	1088	10	Ab	2	None	3 Hours
20240227_3plate	20240227	I01	1004	3	Ab	2	None	3 Hours
20240227_3plate	20240227	I02	1004	4	Ab	2	None	3 Hours
20240227_3plate	20240227	I03	1004	5	Ab	2	None	3 Hours
20240227_3plate	20240227	I04	1004	6	Ab	2	None	3 Hours
20240227_3plate	20240227	I05	1004	7	Ab	2	None	3 Hours
20240227_3plate	20240227	I06	1004	8	Ab	2	None	3 Hours
20240227_3plate	20240227	I07	1004	9	Ab	2	None	3 Hours
20240227_3plate	20240227	I08	1004	10	Ab	2	None	3 Hours
20240227_3plate	20240227	J01	978	3	Ab	2	None	3 Hours
20240227_3plate	20240227	J02	978	4	Ab	2	None	3 Hours
20240227_3plate	20240227	J03	978	5	Ab	2	None	3 Hours
20240227_3plate	20240227	J04	978	6	Ab	2	None	3 Hours
20240227_3plate	20240227	J05	978	7	Ab	2	None	3 Hours
20240227_3plate	20240227	J06	978	8	Ab	2	None	3 Hours
20240227_3plate	20240227	J07	978	9	Ab	2	None	3 Hours
20240227_3plate	20240227	J08	978	10	Ab	2	None	3 Hours
20240227_3plate	20240227	K01	962	3	Ab	2	None	3 Hours
20240227_3plate	20240227	K02	962	4	Ab	2	None	3 Hours
20240227_3plate	20240227	K03	962	5	Ab	2	None	3 Hours
20240227_3plate	20240227	K04	962	6	Ab	2	None	3 Hours
20240227_3plate	20240227	K05	962	7	Ab	2	None	3 Hours
20240227_3plate	20240227	K06	962	8	Ab	2	None	3 Hours
20240227_3plate	20240227	K07	962	9	Ab	2	None	3 Hours
20240227_3plate	20240227	K08	962	10	Ab	2	None	3 Hours
20240227_3plate	20240227	L01	1238	3	Ab	2	None	3 Hours
20240227_3plate	20240227	L02	1238	4	Ab	2	None	3 Hours
20240227_3plate	20240227	L03	1238	5	Ab	2	None	3 Hours
20240227_3plate	20240227	L04	1238	6	Ab	2	None	3 Hours
20240227_3plate	20240227	L05	1238	7	Ab	2	None	3 Hours
20240227_3plate	20240227	L06	1238	8	Ab	2	None	3 Hours
20240227_3plate	20240227	L07	1238	9	Ab	2	None	3 Hours
20240227_3plate	20240227	L08	1238	10	Ab	2	None	3 Hours
20240227_3plate	20240227	A01	1151	3	Asp	1	None	3 Hours
20240227_3plate	20240227	A02	1151	4	Asp	1	None	3 Hours
20240227_3plate	20240227	A03	1151	5	Asp	1	None	3 Hours
20240227_3plate	20240227	A04	1151	6	Asp	1	None	3 Hours
20240227_3plate	20240227	A05	1151	7	Asp	1	None	3 Hours
20240227_3plate	20240227	A06	1151	8	Asp	1	None	3 Hours
20240227_3plate	20240227	A07	1151	9	Asp	1	None	3 Hours
20240227_3plate	20240227	A08	1151	10	Asp	1	None	3 Hours
20240227_3plate	20240227	B01	1088	3	Asp	1	None	3 Hours
20240227_3plate	20240227	B02	1088	4	Asp	1	None	3 Hours
20240227_3plate	20240227	B03	1088	5	Asp	1	None	3 Hours
20240227_3plate	20240227	B04	1088	6	Asp	1	None	3 Hours
20240227_3plate	20240227	B05	1088	7	Asp	1	None	3 Hours
20240227_3plate	20240227	B06	1088	8	Asp	1	None	3 Hours
20240227_3plate	20240227	B07	1088	9	Asp	1	None	3 Hours
20240227_3plate	20240227	B08	1088	10	Asp	1	None	3 Hours
20240227_3plate	20240227	C01	1004	3	Asp	1	None	3 Hours
20240227_3plate	20240227	C02	1004	4	Asp	1	None	3 Hours
20240227_3plate	20240227	C03	1004	5	Asp	1	None	3 Hours
20240227_3plate	20240227	C04	1004	6	Asp	1	None	3 Hours
20240227_3plate	20240227	C05	1004	7	Asp	1	None	3 Hours
20240227_3plate	20240227	C06	1004	8	Asp	1	None	3 Hours
20240227_3plate	20240227	C07	1004	9	Asp	1	None	3 Hours
20240227_3plate	20240227	C08	1004	10	Asp	1	None	3 Hours
20240227_3plate	20240227	D01	978	3	Asp	1	None	3 Hours
20240227_3plate	20240227	D02	978	4	Asp	1	None	3 Hours
20240227_3plate	20240227	D03	978	5	Asp	1	None	3 Hours
20240227_3plate	20240227	D04	978	6	Asp	1	None	3 Hours
20240227_3plate	20240227	D05	978	7	Asp	1	None	3 Hours
20240227_3plate	20240227	D06	978	8	Asp	1	None	3 Hours
20240227_3plate	20240227	D07	978	9	Asp	1	None	3 Hours
20240227_3plate	20240227	D08	978	10	Asp	1	None	3 Hours
20240227_3plate	20240227	E01	962	3	Asp	1	None	3 Hours
20240227_3plate	20240227	E02	962	4	Asp	1	None	3 Hours
20240227_3plate	20240227	E03	962	5	Asp	1	None	3 Hours
20240227_3plate	20240227	E04	962	6	Asp	1	None	3 Hours
20240227_3plate	20240227	E05	962	7	Asp	1	None	3 Hours
20240227_3plate	20240227	E06	962	8	Asp	1	None	3 Hours
20240227_3plate	20240227	E07	962	9	Asp	1	None	3 Hours
20240227_3plate	20240227	E08	962	10	Asp	1	None	3 Hours
20240227_3plate	20240227	F01	1238	3	Asp	1	None	3 Hours
20240227_3plate	20240227	F02	1238	4	Asp	1	None	3 Hours
20240227_3plate	20240227	F03	1238	5	Asp	1	None	3 Hours
20240227_3plate	20240227	F04	1238	6	Asp	1	None	3 Hours
20240227_3plate	20240227	F05	1238	7	Asp	1	None	3 Hours
20240227_3plate	20240227	F06	1238	8	Asp	1	None	3 Hours
20240227_3plate	20240227	F07	1238	9	Asp	1	None	3 Hours
20240227_3plate	20240227	F08	1238	10	Asp	1	None	3 Hours
20240227_3plate	20240227	G01	1151	3	Asp	2	None	3 Hours
20240227_3plate	20240227	G02	1151	4	Asp	2	None	3 Hours
20240227_3plate	20240227	G03	1151	5	Asp	2	None	3 Hours
20240227_3plate	20240227	G04	1151	6	Asp	2	None	3 Hours
20240227_3plate	20240227	G05	1151	7	Asp	2	None	3 Hours
20240227_3plate	20240227	G06	1151	8	Asp	2	None	3 Hours
20240227_3plate	20240227	G07	1151	9	Asp	2	None	3 Hours
20240227_3plate	20240227	G08	1151	10	Asp	2	None	3 Hours
20240227_3plate	20240227	H01	1088	3	Asp	2	None	3 Hours
20240227_3plate	20240227	H02	1088	4	Asp	2	None	3 Hours
20240227_3plate	20240227	H03	1088	5	Asp	2	None	3 Hours
20240227_3plate	20240227	H04	1088	6	Asp	2	None	3 Hours
20240227_3plate	20240227	H05	1088	7	Asp	2	None	3 Hours
20240227_3plate	20240227	H06	1088	8	Asp	2	None	3 Hours
20240227_3plate	20240227	H07	1088	9	Asp	2	None	3 Hours
20240227_3plate	20240227	H08	1088	10	Asp	2	None	3 Hours
20240227_3plate	20240227	I01	1004	3	Asp	2	None	3 Hours
20240227_3plate	20240227	I02	1004	4	Asp	2	None	3 Hours
20240227_3plate	20240227	I03	1004	5	Asp	2	None	3 Hours
20240227_3plate	20240227	I04	1004	6	Asp	2	None	3 Hours
20240227_3plate	20240227	I05	1004	7	Asp	2	None	3 Hours
20240227_3plate	20240227	I06	1004	8	Asp	2	None	3 Hours
20240227_3plate	20240227	I07	1004	9	Asp	2	None	3 Hours
20240227_3plate	20240227	I08	1004	10	Asp	2	None	3 Hours
20240227_3plate	20240227	J01	978	3	Asp	2	None	3 Hours
20240227_3plate	20240227	J02	978	4	Asp	2	None	3 Hours
20240227_3plate	20240227	J03	978	5	Asp	2	None	3 Hours
20240227_3plate	20240227	J04	978	6	Asp	2	None	3 Hours
20240227_3plate	20240227	J05	978	7	Asp	2	None	3 Hours
20240227_3plate	20240227	J06	978	8	Asp	2	None	3 Hours
20240227_3plate	20240227	J07	978	9	Asp	2	None	3 Hours
20240227_3plate	20240227	J08	978	10	Asp	2	None	3 Hours
20240227_3plate	20240227	K01	962	3	Asp	2	None	3 Hours
20240227_3plate	20240227	K02	962	4	Asp	2	None	3 Hours
20240227_3plate	20240227	K03	962	5	Asp	2	None	3 Hours
20240227_3plate	20240227	K04	962	6	Asp	2	None	3 Hours
20240227_3plate	20240227	K05	962	7	Asp	2	None	3 Hours
20240227_3plate	20240227	K06	962	8	Asp	2	None	3 Hours
20240227_3plate	20240227	K07	962	9	Asp	2	None	3 Hours
20240227_3plate	20240227	K08	962	10	Asp	2	None	3 Hours
20240227_3plate	20240227	L01	1238	3	Asp	2	None	3 Hours
20240227_3plate	20240227	L02	1238	4	Asp	2	None	3 Hours
20240227_3plate	20240227	L03	1238	5	Asp	2	None	3 Hours
20240227_3plate	20240227	L04	1238	6	Asp	2	None	3 Hours
20240227_3plate	20240227	L05	1238	7	Asp	2	None	3 Hours
20240227_3plate	20240227	L06	1238	8	Asp	2	None	3 Hours
20240227_3plate	20240227	L07	1238	9	Asp	2	None	3 Hours
20240227_3plate	20240227	L08	1238	10	Asp	2	None	3 Hours
20240227_3plate	20240227	A01	1151	3	Lac26	1	None	3 Hours
20240227_3plate	20240227	A02	1151	4	Lac26	1	None	3 Hours
20240227_3plate	20240227	A03	1151	5	Lac26	1	None	3 Hours
20240227_3plate	20240227	A04	1151	6	Lac26	1	None	3 Hours
20240227_3plate	20240227	A05	1151	7	Lac26	1	None	3 Hours
20240227_3plate	20240227	A06	1151	8	Lac26	1	None	3 Hours
20240227_3plate	20240227	A07	1151	9	Lac26	1	None	3 Hours
20240227_3plate	20240227	A08	1151	10	Lac26	1	None	3 Hours
20240227_3plate	20240227	B01	1088	3	Lac26	1	None	3 Hours
20240227_3plate	20240227	B02	1088	4	Lac26	1	None	3 Hours
20240227_3plate	20240227	B03	1088	5	Lac26	1	None	3 Hours
20240227_3plate	20240227	B04	1088	6	Lac26	1	None	3 Hours
20240227_3plate	20240227	B05	1088	7	Lac26	1	None	3 Hours
20240227_3plate	20240227	B06	1088	8	Lac26	1	None	3 Hours
20240227_3plate	20240227	B07	1088	9	Lac26	1	None	3 Hours
20240227_3plate	20240227	B08	1088	10	Lac26	1	None	3 Hours
20240227_3plate	20240227	C01	1004	3	Lac26	1	None	3 Hours
20240227_3plate	20240227	C02	1004	4	Lac26	1	None	3 Hours
20240227_3plate	20240227	C03	1004	5	Lac26	1	None	3 Hours
20240227_3plate	20240227	C04	1004	6	Lac26	1	None	3 Hours
20240227_3plate	20240227	C05	1004	7	Lac26	1	None	3 Hours
20240227_3plate	20240227	C06	1004	8	Lac26	1	None	3 Hours
20240227_3plate	20240227	C07	1004	9	Lac26	1	None	3 Hours
20240227_3plate	20240227	C08	1004	10	Lac26	1	None	3 Hours
20240227_3plate	20240227	D01	978	3	Lac26	1	None	3 Hours
20240227_3plate	20240227	D02	978	4	Lac26	1	None	3 Hours
20240227_3plate	20240227	D03	978	5	Lac26	1	None	3 Hours
20240227_3plate	20240227	D04	978	6	Lac26	1	None	3 Hours
20240227_3plate	20240227	D05	978	7	Lac26	1	None	3 Hours
20240227_3plate	20240227	D06	978	8	Lac26	1	None	3 Hours
20240227_3plate	20240227	D07	978	9	Lac26	1	None	3 Hours
20240227_3plate	20240227	D08	978	10	Lac26	1	None	3 Hours
20240227_3plate	20240227	E01	962	3	Lac26	1	None	3 Hours
20240227_3plate	20240227	E02	962	4	Lac26	1	None	3 Hours
20240227_3plate	20240227	E03	962	5	Lac26	1	None	3 Hours
20240227_3plate	20240227	E04	962	6	Lac26	1	None	3 Hours
20240227_3plate	20240227	E05	962	7	Lac26	1	None	3 Hours
20240227_3plate	20240227	E06	962	8	Lac26	1	None	3 Hours
20240227_3plate	20240227	E07	962	9	Lac26	1	None	3 Hours
20240227_3plate	20240227	E08	962	10	Lac26	1	None	3 Hours
20240227_3plate	20240227	F01	1238	3	Lac26	1	None	3 Hours
20240227_3plate	20240227	F02	1238	4	Lac26	1	None	3 Hours
20240227_3plate	20240227	F03	1238	5	Lac26	1	None	3 Hours
20240227_3plate	20240227	F04	1238	6	Lac26	1	None	3 Hours
20240227_3plate	20240227	F05	1238	7	Lac26	1	None	3 Hours
20240227_3plate	20240227	F06	1238	8	Lac26	1	None	3 Hours
20240227_3plate	20240227	F07	1238	9	Lac26	1	None	3 Hours
20240227_3plate	20240227	F08	1238	10	Lac26	1	None	3 Hours
20240227_3plate	20240227	G01	1151	3	Lac26	2	None	3 Hours
20240227_3plate	20240227	G02	1151	4	Lac26	2	None	3 Hours
20240227_3plate	20240227	G03	1151	5	Lac26	2	None	3 Hours
20240227_3plate	20240227	G04	1151	6	Lac26	2	None	3 Hours
20240227_3plate	20240227	G05	1151	7	Lac26	2	None	3 Hours
20240227_3plate	20240227	G06	1151	8	Lac26	2	None	3 Hours
20240227_3plate	20240227	G07	1151	9	Lac26	2	None	3 Hours
20240227_3plate	20240227	G08	1151	10	Lac26	2	None	3 Hours
20240227_3plate	20240227	H01	1088	3	Lac26	2	None	3 Hours
20240227_3plate	20240227	H02	1088	4	Lac26	2	None	3 Hours
20240227_3plate	20240227	H03	1088	5	Lac26	2	None	3 Hours
20240227_3plate	20240227	H04	1088	6	Lac26	2	None	3 Hours
20240227_3plate	20240227	H05	1088	7	Lac26	2	None	3 Hours
20240227_3plate	20240227	H06	1088	8	Lac26	2	None	3 Hours
20240227_3plate	20240227	H07	1088	9	Lac26	2	None	3 Hours
20240227_3plate	20240227	H08	1088	10	Lac26	2	None	3 Hours
20240227_3plate	20240227	I01	1004	3	Lac26	2	None	3 Hours
20240227_3plate	20240227	I02	1004	4	Lac26	2	None	3 Hours
20240227_3plate	20240227	I03	1004	5	Lac26	2	None	3 Hours
20240227_3plate	20240227	I04	1004	6	Lac26	2	None	3 Hours
20240227_3plate	20240227	I05	1004	7	Lac26	2	None	3 Hours
20240227_3plate	20240227	I06	1004	8	Lac26	2	None	3 Hours
20240227_3plate	20240227	I07	1004	9	Lac26	2	None	3 Hours
20240227_3plate	20240227	I08	1004	10	Lac26	2	None	3 Hours
20240227_3plate	20240227	J01	978	3	Lac26	2	None	3 Hours
20240227_3plate	20240227	J02	978	4	Lac26	2	None	3 Hours
20240227_3plate	20240227	J03	978	5	Lac26	2	None	3 Hours
20240227_3plate	20240227	J04	978	6	Lac26	2	None	3 Hours
20240227_3plate	20240227	J05	978	7	Lac26	2	None	3 Hours
20240227_3plate	20240227	J06	978	8	Lac26	2	None	3 Hours
20240227_3plate	20240227	J07	978	9	Lac26	2	None	3 Hours
20240227_3plate	20240227	J08	978	10	Lac26	2	None	3 Hours
20240227_3plate	20240227	K01	962	3	Lac26	2	None	3 Hours
20240227_3plate	20240227	K02	962	4	Lac26	2	None	3 Hours
20240227_3plate	20240227	K03	962	5	Lac26	2	None	3 Hours
20240227_3plate	20240227	K04	962	6	Lac26	2	None	3 Hours
20240227_3plate	20240227	K05	962	7	Lac26	2	None	3 Hours
20240227_3plate	20240227	K06	962	8	Lac26	2	None	3 Hours
20240227_3plate	20240227	K07	962	9	Lac26	2	None	3 Hours
20240227_3plate	20240227	K08	962	10	Lac26	2	None	3 Hours
20240227_3plate	20240227	L01	1238	3	Lac26	2	None	3 Hours
20240227_3plate	20240227	L02	1238	4	Lac26	2	None	3 Hours
20240227_3plate	20240227	L03	1238	5	Lac26	2	None	3 Hours
20240227_3plate	20240227	L04	1238	6	Lac26	2	None	3 Hours
20240227_3plate	20240227	L05	1238	7	Lac26	2	None	3 Hours
20240227_3plate	20240227	L06	1238	8	Lac26	2	None	3 Hours
20240227_3plate	20240227	L07	1238	9	Lac26	2	None	3 Hours
20240227_3plate	20240227	L08	1238	10	Lac26	2	None	3 Hours
20240314_Reps	20240314	A01	1151	3	L111	2	None	3 Hours
20240314_Reps	20240314	A02	1151	4	L111	2	None	3 Hours
20240314_Reps	20240314	A03	1151	5	L111	2	None	3 Hours
20240314_Reps	20240314	A04	1151	6	L111	2	None	3 Hours
20240314_Reps	20240314	A05	1151	7	L111	2	None	3 Hours
20240314_Reps	20240314	A06	1151	8	L111	2	None	3 Hours
20240314_Reps	20240314	A07	1151	9	L111	2	None	3 Hours
20240314_Reps	20240314	A08	1151	10	L111	2	None	3 Hours
20240314_Reps	20240314	A09	N/A	N/A	N/A	N/A	None	3 Hours
20240314_Reps	20240314	A10	1151	3	L371	2	None	3 Hours
20240314_Reps	20240314	A11	1151	4	L371	2	None	3 Hours
20240314_Reps	20240314	A12	1151	5	L371	2	None	3 Hours
20240314_Reps	20240314	A13	1151	6	L371	2	None	3 Hours
20240314_Reps	20240314	A14	1151	7	L371	2	None	3 Hours
20240314_Reps	20240314	A15	1151	8	L371	2	None	3 Hours
20240314_Reps	20240314	A16	1151	9	L371	2	None	3 Hours
20240314_Reps	20240314	A17	1151	10	L371	2	None	3 Hours
20240314_Reps	20240314	A18	N/A	N/A	N/A	N/A	None	3 Hours
20240314_Reps	20240314	A19	1151	3	Tv	3	None	3 Hours
20240314_Reps	20240314	A20	1151	4	Tv	3	None	3 Hours
20240314_Reps	20240314	A21	1151	5	Tv	3	None	3 Hours
20240314_Reps	20240314	A22	1151	6	Tv	3	None	3 Hours
20240314_Reps	20240314	A23	1151	7	Tv	3	None	3 Hours
20240314_Reps	20240314	A24	1151	8	Tv	3	None	3 Hours
20240314_Reps	20240314	A25	1151	9	Tv	3	None	3 Hours
20240314_Reps	20240314	A26	1151	10	Tv	3	None	3 Hours
20240314_Reps	20240314	A27	N/A	N/A	N/A	N/A	None	3 Hours
20240314_Reps	20240314	A28	1151	3	L26	3	None	3 Hours
20240314_Reps	20240314	A29	1151	4	L26	3	None	3 Hours
20240314_Reps	20240314	A30	1151	5	L26	3	None	3 Hours
20240314_Reps	20240314	A31	1151	6	L26	3	None	3 Hours
20240314_Reps	20240314	A32	1151	7	L26	3	None	3 Hours
20240314_Reps	20240314	A33	1151	8	L26	3	None	3 Hours
20240314_Reps	20240314	A34	1151	9	L26	3	None	3 Hours
20240314_Reps	20240314	A35	1151	10	L26	3	None	3 Hours
20240314_Reps	20240314	B01	1088	3	L111	2	None	3 Hours
20240314_Reps	20240314	B02	1088	4	L111	2	None	3 Hours
20240314_Reps	20240314	B03	1088	5	L111	2	None	3 Hours
20240314_Reps	20240314	B04	1088	6	L111	2	None	3 Hours
20240314_Reps	20240314	B05	1088	7	L111	2	None	3 Hours
20240314_Reps	20240314	B06	1088	8	L111	2	None	3 Hours
20240314_Reps	20240314	B07	1088	9	L111	2	None	3 Hours
20240314_Reps	20240314	B08	1088	10	L111	2	None	3 Hours
20240314_Reps	20240314	B09	N/A	N/A	N/A	N/A	None	3 Hours
20240314_Reps	20240314	B10	1088	3	L371	2	None	3 Hours
20240314_Reps	20240314	B11	1088	4	L371	2	None	3 Hours
20240314_Reps	20240314	B12	1088	5	L371	2	None	3 Hours
20240314_Reps	20240314	B13	1088	6	L371	2	None	3 Hours
20240314_Reps	20240314	B14	1088	7	L371	2	None	3 Hours
20240314_Reps	20240314	B15	1088	8	L371	2	None	3 Hours
20240314_Reps	20240314	B16	1088	9	L371	2	None	3 Hours
20240314_Reps	20240314	B17	1088	10	L371	2	None	3 Hours
20240314_Reps	20240314	B18	N/A	N/A	N/A	N/A	None	3 Hours
20240314_Reps	20240314	B19	1088	3	Tv	3	None	3 Hours
20240314_Reps	20240314	B20	1088	4	Tv	3	None	3 Hours
20240314_Reps	20240314	B21	1088	5	Tv	3	None	3 Hours
20240314_Reps	20240314	B22	1088	6	Tv	3	None	3 Hours
20240314_Reps	20240314	B23	1088	7	Tv	3	None	3 Hours
20240314_Reps	20240314	B24	1088	8	Tv	3	None	3 Hours
20240314_Reps	20240314	B25	1088	9	Tv	3	None	3 Hours
20240314_Reps	20240314	B26	1088	10	Tv	3	None	3 Hours
20240314_Reps	20240314	B27	N/A	N/A	N/A	N/A	None	3 Hours
20240314_Reps	20240314	B28	1088	3	L26	3	None	3 Hours
20240314_Reps	20240314	B29	1088	4	L26	3	None	3 Hours
20240314_Reps	20240314	B30	1088	5	L26	3	None	3 Hours
20240314_Reps	20240314	B31	1088	6	L26	3	None	3 Hours
20240314_Reps	20240314	B32	1088	7	L26	3	None	3 Hours
20240314_Reps	20240314	B33	1088	8	L26	3	None	3 Hours
20240314_Reps	20240314	B34	1088	9	L26	3	None	3 Hours
20240314_Reps	20240314	B35	1088	10	L26	3	None	3 Hours
20240314_Reps	20240314	C01	1004	3	L111	2	None	3 Hours
20240314_Reps	20240314	C02	1004	4	L111	2	None	3 Hours
20240314_Reps	20240314	C03	1004	5	L111	2	None	3 Hours
20240314_Reps	20240314	C04	1004	6	L111	2	None	3 Hours
20240314_Reps	20240314	C05	1004	7	L111	2	None	3 Hours
20240314_Reps	20240314	C06	1004	8	L111	2	None	3 Hours
20240314_Reps	20240314	C07	1004	9	L111	2	None	3 Hours
20240314_Reps	20240314	C08	1004	10	L111	2	None	3 Hours
20240314_Reps	20240314	C09	N/A	N/A	N/A	N/A	None	3 Hours
20240314_Reps	20240314	C10	1004	3	L371	2	None	3 Hours
20240314_Reps	20240314	C11	1004	4	L371	2	None	3 Hours
20240314_Reps	20240314	C12	1004	5	L371	2	None	3 Hours
20240314_Reps	20240314	C13	1004	6	L371	2	None	3 Hours
20240314_Reps	20240314	C14	1004	7	L371	2	None	3 Hours
20240314_Reps	20240314	C15	1004	8	L371	2	None	3 Hours
20240314_Reps	20240314	C16	1004	9	L371	2	None	3 Hours
20240314_Reps	20240314	C17	1004	10	L371	2	None	3 Hours
20240314_Reps	20240314	C18	N/A	N/A	N/A	N/A	None	3 Hours
20240314_Reps	20240314	C19	1004	3	Tv	3	None	3 Hours
20240314_Reps	20240314	C20	1004	4	Tv	3	None	3 Hours
20240314_Reps	20240314	C21	1004	5	Tv	3	None	3 Hours
20240314_Reps	20240314	C22	1004	6	Tv	3	None	3 Hours
20240314_Reps	20240314	C23	1004	7	Tv	3	None	3 Hours
20240314_Reps	20240314	C24	1004	8	Tv	3	None	3 Hours
20240314_Reps	20240314	C25	1004	9	Tv	3	None	3 Hours
20240314_Reps	20240314	C26	1004	10	Tv	3	None	3 Hours
20240314_Reps	20240314	C27	N/A	N/A	N/A	N/A	None	3 Hours
20240314_Reps	20240314	C28	1004	3	L26	3	None	3 Hours
20240314_Reps	20240314	C29	1004	4	L26	3	None	3 Hours
20240314_Reps	20240314	C30	1004	5	L26	3	None	3 Hours
20240314_Reps	20240314	C31	1004	6	L26	3	None	3 Hours
20240314_Reps	20240314	C32	1004	7	L26	3	None	3 Hours
20240314_Reps	20240314	C33	1004	8	L26	3	None	3 Hours
20240314_Reps	20240314	C34	1004	9	L26	3	None	3 Hours
20240314_Reps	20240314	C35	1004	10	L26	3	None	3 Hours
20240314_Reps	20240314	D01	978	3	L111	2	None	3 Hours
20240314_Reps	20240314	D02	978	4	L111	2	None	3 Hours
20240314_Reps	20240314	D03	978	5	L111	2	None	3 Hours
20240314_Reps	20240314	D04	978	6	L111	2	None	3 Hours
20240314_Reps	20240314	D05	978	7	L111	2	None	3 Hours
20240314_Reps	20240314	D06	978	8	L111	2	None	3 Hours
20240314_Reps	20240314	D07	978	9	L111	2	None	3 Hours
20240314_Reps	20240314	D08	978	10	L111	2	None	3 Hours
20240314_Reps	20240314	D09	N/A	N/A	N/A	N/A	None	3 Hours
20240314_Reps	20240314	D10	978	3	L371	2	None	3 Hours
20240314_Reps	20240314	D11	978	4	L371	2	None	3 Hours
20240314_Reps	20240314	D12	978	5	L371	2	None	3 Hours
20240314_Reps	20240314	D13	978	6	L371	2	None	3 Hours
20240314_Reps	20240314	D14	978	7	L371	2	None	3 Hours
20240314_Reps	20240314	D15	978	8	L371	2	None	3 Hours
20240314_Reps	20240314	D16	978	9	L371	2	None	3 Hours
20240314_Reps	20240314	D17	978	10	L371	2	None	3 Hours
20240314_Reps	20240314	D18	N/A	N/A	N/A	N/A	None	3 Hours
20240314_Reps	20240314	D19	978	3	Tv	3	None	3 Hours
20240314_Reps	20240314	D20	978	4	Tv	3	None	3 Hours
20240314_Reps	20240314	D21	978	5	Tv	3	None	3 Hours
20240314_Reps	20240314	D22	978	6	Tv	3	None	3 Hours
20240314_Reps	20240314	D23	978	7	Tv	3	None	3 Hours
20240314_Reps	20240314	D24	978	8	Tv	3	None	3 Hours
20240314_Reps	20240314	D25	978	9	Tv	3	None	3 Hours
20240314_Reps	20240314	D26	978	10	Tv	3	None	3 Hours
20240314_Reps	20240314	D27	N/A	N/A	N/A	N/A	None	3 Hours
20240314_Reps	20240314	D28	978	3	L26	3	None	3 Hours
20240314_Reps	20240314	D29	978	4	L26	3	None	3 Hours
20240314_Reps	20240314	D30	978	5	L26	3	None	3 Hours
20240314_Reps	20240314	D31	978	6	L26	3	None	3 Hours
20240314_Reps	20240314	D32	978	7	L26	3	None	3 Hours
20240314_Reps	20240314	D33	978	8	L26	3	None	3 Hours
20240314_Reps	20240314	D34	978	9	L26	3	None	3 Hours
20240314_Reps	20240314	D35	978	10	L26	3	None	3 Hours
20240314_Reps	20240314	E01	962	3	L111	2	None	3 Hours
20240314_Reps	20240314	E02	962	4	L111	2	None	3 Hours
20240314_Reps	20240314	E03	962	5	L111	2	None	3 Hours
20240314_Reps	20240314	E04	962	6	L111	2	None	3 Hours
20240314_Reps	20240314	E05	962	7	L111	2	None	3 Hours
20240314_Reps	20240314	E06	962	8	L111	2	None	3 Hours
20240314_Reps	20240314	E07	962	9	L111	2	None	3 Hours
20240314_Reps	20240314	E08	962	10	L111	2	None	3 Hours
20240314_Reps	20240314	E09	N/A	N/A	N/A	N/A	None	3 Hours
20240314_Reps	20240314	E10	962	3	L371	2	None	3 Hours
20240314_Reps	20240314	E11	962	4	L371	2	None	3 Hours
20240314_Reps	20240314	E12	962	5	L371	2	None	3 Hours
20240314_Reps	20240314	E13	962	6	L371	2	None	3 Hours
20240314_Reps	20240314	E14	962	7	L371	2	None	3 Hours
20240314_Reps	20240314	E15	962	8	L371	2	None	3 Hours
20240314_Reps	20240314	E16	962	9	L371	2	None	3 Hours
20240314_Reps	20240314	E17	962	10	L371	2	None	3 Hours
20240314_Reps	20240314	E18	N/A	N/A	N/A	N/A	None	3 Hours
20240314_Reps	20240314	E19	962	3	Tv	3	None	3 Hours
20240314_Reps	20240314	E20	962	4	Tv	3	None	3 Hours
20240314_Reps	20240314	E21	962	5	Tv	3	None	3 Hours
20240314_Reps	20240314	E22	962	6	Tv	3	None	3 Hours
20240314_Reps	20240314	E23	962	7	Tv	3	None	3 Hours
20240314_Reps	20240314	E24	962	8	Tv	3	None	3 Hours
20240314_Reps	20240314	E25	962	9	Tv	3	None	3 Hours
20240314_Reps	20240314	E26	962	10	Tv	3	None	3 Hours
20240314_Reps	20240314	E27	N/A	N/A	N/A	N/A	None	3 Hours
20240314_Reps	20240314	E28	962	3	L26	3	None	3 Hours
20240314_Reps	20240314	E29	962	4	L26	3	None	3 Hours
20240314_Reps	20240314	E30	962	5	L26	3	None	3 Hours
20240314_Reps	20240314	E31	962	6	L26	3	None	3 Hours
20240314_Reps	20240314	E32	962	7	L26	3	None	3 Hours
20240314_Reps	20240314	E33	962	8	L26	3	None	3 Hours
20240314_Reps	20240314	E34	962	9	L26	3	None	3 Hours
20240314_Reps	20240314	E35	962	10	L26	3	None	3 Hours
20240314_Reps	20240314	F01	1238	3	L111	2	None	3 Hours
20240314_Reps	20240314	F02	1238	4	L111	2	None	3 Hours
20240314_Reps	20240314	F03	1238	5	L111	2	None	3 Hours
20240314_Reps	20240314	F04	1238	6	L111	2	None	3 Hours
20240314_Reps	20240314	F05	1238	7	L111	2	None	3 Hours
20240314_Reps	20240314	F06	1238	8	L111	2	None	3 Hours
20240314_Reps	20240314	F07	1238	9	L111	2	None	3 Hours
20240314_Reps	20240314	F08	1238	10	L111	2	None	3 Hours
20240314_Reps	20240314	F09	N/A	N/A	N/A	N/A	None	3 Hours
20240314_Reps	20240314	F10	1238	3	L371	2	None	3 Hours
20240314_Reps	20240314	F11	1238	4	L371	2	None	3 Hours
20240314_Reps	20240314	F12	1238	5	L371	2	None	3 Hours
20240314_Reps	20240314	F13	1238	6	L371	2	None	3 Hours
20240314_Reps	20240314	F14	1238	7	L371	2	None	3 Hours
20240314_Reps	20240314	F15	1238	8	L371	2	None	3 Hours
20240314_Reps	20240314	F16	1238	9	L371	2	None	3 Hours
20240314_Reps	20240314	F17	1238	10	L371	2	None	3 Hours
20240314_Reps	20240314	F18	N/A	N/A	N/A	N/A	None	3 Hours
20240314_Reps	20240314	F19	1238	3	Tv	3	None	3 Hours
20240314_Reps	20240314	F20	1238	4	Tv	3	None	3 Hours
20240314_Reps	20240314	F21	1238	5	Tv	3	None	3 Hours
20240314_Reps	20240314	F22	1238	6	Tv	3	None	3 Hours
20240314_Reps	20240314	F23	1238	7	Tv	3	None	3 Hours
20240314_Reps	20240314	F24	1238	8	Tv	3	None	3 Hours
20240314_Reps	20240314	F25	1238	9	Tv	3	None	3 Hours
20240314_Reps	20240314	F26	1238	10	Tv	3	None	3 Hours
20240314_Reps	20240314	F27	N/A	N/A	N/A	N/A	None	3 Hours
20240314_Reps	20240314	F28	1238	3	L26	3	None	3 Hours
20240314_Reps	20240314	F29	1238	4	L26	3	None	3 Hours
20240314_Reps	20240314	F30	1238	5	L26	3	None	3 Hours
20240314_Reps	20240314	F31	1238	6	L26	3	None	3 Hours
20240314_Reps	20240314	F32	1238	7	L26	3	None	3 Hours
20240314_Reps	20240314	F33	1238	8	L26	3	None	3 Hours
20240314_Reps	20240314	F34	1238	9	L26	3	None	3 Hours
20240314_Reps	20240314	F35	1238	10	L26	3	None	3 Hours
20240314_Reps	20240314	G01	1151	3	L111	3	None	3 Hours
20240314_Reps	20240314	G02	1151	4	L111	3	None	3 Hours
20240314_Reps	20240314	G03	1151	5	L111	3	None	3 Hours
20240314_Reps	20240314	G04	1151	6	L111	3	None	3 Hours
20240314_Reps	20240314	G05	1151	7	L111	3	None	3 Hours
20240314_Reps	20240314	G06	1151	8	L111	3	None	3 Hours
20240314_Reps	20240314	G07	1151	9	L111	3	None	3 Hours
20240314_Reps	20240314	G08	1151	10	L111	3	None	3 Hours
20240314_Reps	20240314	G09	N/A	N/A	N/A	N/A	None	3 Hours
20240314_Reps	20240314	G10	1151	3	L371	3	None	3 Hours
20240314_Reps	20240314	G11	1151	4	L371	3	None	3 Hours
20240314_Reps	20240314	G12	1151	5	L371	3	None	3 Hours
20240314_Reps	20240314	G13	1151	6	L371	3	None	3 Hours
20240314_Reps	20240314	G14	1151	7	L371	3	None	3 Hours
20240314_Reps	20240314	G15	1151	8	L371	3	None	3 Hours
20240314_Reps	20240314	G16	1151	9	L371	3	None	3 Hours
20240314_Reps	20240314	G17	1151	10	L371	3	None	3 Hours
20240314_Reps	20240314	G18	N/A	N/A	N/A	N/A	None	3 Hours
20240314_Reps	20240314	G19	1151	3	Asp	3	None	3 Hours
20240314_Reps	20240314	G20	1151	4	Asp	3	None	3 Hours
20240314_Reps	20240314	G21	1151	5	Asp	3	None	3 Hours
20240314_Reps	20240314	G22	1151	6	Asp	3	None	3 Hours
20240314_Reps	20240314	G23	1151	7	Asp	3	None	3 Hours
20240314_Reps	20240314	G24	1151	8	Asp	3	None	3 Hours
20240314_Reps	20240314	G25	1151	9	Asp	3	None	3 Hours
20240314_Reps	20240314	G26	1151	10	Asp	3	None	3 Hours
20240314_Reps	20240314	G27	N/A	N/A	N/A	N/A	None	3 Hours
20240314_Reps	20240314	G28	1151	3	Ab	3	None	3 Hours
20240314_Reps	20240314	G29	1151	4	Ab	3	None	3 Hours
20240314_Reps	20240314	G30	1151	5	Ab	3	None	3 Hours
20240314_Reps	20240314	G31	1151	6	Ab	3	None	3 Hours
20240314_Reps	20240314	G32	1151	7	Ab	3	None	3 Hours
20240314_Reps	20240314	G33	1151	8	Ab	3	None	3 Hours
20240314_Reps	20240314	G34	1151	9	Ab	3	None	3 Hours
20240314_Reps	20240314	G35	1151	10	Ab	3	None	3 Hours
20240314_Reps	20240314	H01	1088	3	L111	3	None	3 Hours
20240314_Reps	20240314	H02	1088	4	L111	3	None	3 Hours
20240314_Reps	20240314	H03	1088	5	L111	3	None	3 Hours
20240314_Reps	20240314	H04	1088	6	L111	3	None	3 Hours
20240314_Reps	20240314	H05	1088	7	L111	3	None	3 Hours
20240314_Reps	20240314	H06	1088	8	L111	3	None	3 Hours
20240314_Reps	20240314	H07	1088	9	L111	3	None	3 Hours
20240314_Reps	20240314	H08	1088	10	L111	3	None	3 Hours
20240314_Reps	20240314	H09	N/A	N/A	N/A	N/A	None	3 Hours
20240314_Reps	20240314	H10	1088	3	L371	3	None	3 Hours
20240314_Reps	20240314	H11	1088	4	L371	3	None	3 Hours
20240314_Reps	20240314	H12	1088	5	L371	3	None	3 Hours
20240314_Reps	20240314	H13	1088	6	L371	3	None	3 Hours
20240314_Reps	20240314	H14	1088	7	L371	3	None	3 Hours
20240314_Reps	20240314	H15	1088	8	L371	3	None	3 Hours
20240314_Reps	20240314	H16	1088	9	L371	3	None	3 Hours
20240314_Reps	20240314	H17	1088	10	L371	3	None	3 Hours
20240314_Reps	20240314	H18	N/A	N/A	N/A	N/A	None	3 Hours
20240314_Reps	20240314	H19	1088	3	Asp	3	None	3 Hours
20240314_Reps	20240314	H20	1088	4	Asp	3	None	3 Hours
20240314_Reps	20240314	H21	1088	5	Asp	3	None	3 Hours
20240314_Reps	20240314	H22	1088	6	Asp	3	None	3 Hours
20240314_Reps	20240314	H23	1088	7	Asp	3	None	3 Hours
20240314_Reps	20240314	H24	1088	8	Asp	3	None	3 Hours
20240314_Reps	20240314	H25	1088	9	Asp	3	None	3 Hours
20240314_Reps	20240314	H26	1088	10	Asp	3	None	3 Hours
20240314_Reps	20240314	H27	N/A	N/A	N/A	N/A	None	3 Hours
20240314_Reps	20240314	H28	1088	3	Ab	3	None	3 Hours
20240314_Reps	20240314	H29	1088	4	Ab	3	None	3 Hours
20240314_Reps	20240314	H30	1088	5	Ab	3	None	3 Hours
20240314_Reps	20240314	H31	1088	6	Ab	3	None	3 Hours
20240314_Reps	20240314	H32	1088	7	Ab	3	None	3 Hours
20240314_Reps	20240314	H33	1088	8	Ab	3	None	3 Hours
20240314_Reps	20240314	H34	1088	9	Ab	3	None	3 Hours
20240314_Reps	20240314	H35	1088	10	Ab	3	None	3 Hours
20240314_Reps	20240314	I01	1004	3	L111	3	None	3 Hours
20240314_Reps	20240314	I02	1004	4	L111	3	None	3 Hours
20240314_Reps	20240314	I03	1004	5	L111	3	None	3 Hours
20240314_Reps	20240314	I04	1004	6	L111	3	None	3 Hours
20240314_Reps	20240314	I05	1004	7	L111	3	None	3 Hours
20240314_Reps	20240314	I06	1004	8	L111	3	None	3 Hours
20240314_Reps	20240314	I07	1004	9	L111	3	None	3 Hours
20240314_Reps	20240314	I08	1004	10	L111	3	None	3 Hours
20240314_Reps	20240314	I09	N/A	N/A	N/A	N/A	None	3 Hours
20240314_Reps	20240314	I10	1004	3	L371	3	None	3 Hours
20240314_Reps	20240314	I11	1004	4	L371	3	None	3 Hours
20240314_Reps	20240314	I12	1004	5	L371	3	None	3 Hours
20240314_Reps	20240314	I13	1004	6	L371	3	None	3 Hours
20240314_Reps	20240314	I14	1004	7	L371	3	None	3 Hours
20240314_Reps	20240314	I15	1004	8	L371	3	None	3 Hours
20240314_Reps	20240314	I16	1004	9	L371	3	None	3 Hours
20240314_Reps	20240314	I17	1004	10	L371	3	None	3 Hours
20240314_Reps	20240314	I18	N/A	N/A	N/A	N/A	None	3 Hours
20240314_Reps	20240314	I19	1004	3	Asp	3	None	3 Hours
20240314_Reps	20240314	I20	1004	4	Asp	3	None	3 Hours
20240314_Reps	20240314	I21	1004	5	Asp	3	None	3 Hours
20240314_Reps	20240314	I22	1004	6	Asp	3	None	3 Hours
20240314_Reps	20240314	I23	1004	7	Asp	3	None	3 Hours
20240314_Reps	20240314	I24	1004	8	Asp	3	None	3 Hours
20240314_Reps	20240314	I25	1004	9	Asp	3	None	3 Hours
20240314_Reps	20240314	I26	1004	10	Asp	3	None	3 Hours
20240314_Reps	20240314	I27	N/A	N/A	N/A	N/A	None	3 Hours
20240314_Reps	20240314	I28	1004	3	Ab	3	None	3 Hours
20240314_Reps	20240314	I29	1004	4	Ab	3	None	3 Hours
20240314_Reps	20240314	I30	1004	5	Ab	3	None	3 Hours
20240314_Reps	20240314	I31	1004	6	Ab	3	None	3 Hours
20240314_Reps	20240314	I32	1004	7	Ab	3	None	3 Hours
20240314_Reps	20240314	I33	1004	8	Ab	3	None	3 Hours
20240314_Reps	20240314	I34	1004	9	Ab	3	None	3 Hours
20240314_Reps	20240314	I35	1004	10	Ab	3	None	3 Hours
20240314_Reps	20240314	J01	978	3	L111	3	None	3 Hours
20240314_Reps	20240314	J02	978	4	L111	3	None	3 Hours
20240314_Reps	20240314	J03	978	5	L111	3	None	3 Hours
20240314_Reps	20240314	J04	978	6	L111	3	None	3 Hours
20240314_Reps	20240314	J05	978	7	L111	3	None	3 Hours
20240314_Reps	20240314	J06	978	8	L111	3	None	3 Hours
20240314_Reps	20240314	J07	978	9	L111	3	None	3 Hours
20240314_Reps	20240314	J08	978	10	L111	3	None	3 Hours
20240314_Reps	20240314	J09	N/A	N/A	N/A	N/A	None	3 Hours
20240314_Reps	20240314	J10	978	3	L371	3	None	3 Hours
20240314_Reps	20240314	J11	978	4	L371	3	None	3 Hours
20240314_Reps	20240314	J12	978	5	L371	3	None	3 Hours
20240314_Reps	20240314	J13	978	6	L371	3	None	3 Hours
20240314_Reps	20240314	J14	978	7	L371	3	None	3 Hours
20240314_Reps	20240314	J15	978	8	L371	3	None	3 Hours
20240314_Reps	20240314	J16	978	9	L371	3	None	3 Hours
20240314_Reps	20240314	J17	978	10	L371	3	None	3 Hours
20240314_Reps	20240314	J18	N/A	N/A	N/A	N/A	None	3 Hours
20240314_Reps	20240314	J19	978	3	Asp	3	None	3 Hours
20240314_Reps	20240314	J20	978	4	Asp	3	None	3 Hours
20240314_Reps	20240314	J21	978	5	Asp	3	None	3 Hours
20240314_Reps	20240314	J22	978	6	Asp	3	None	3 Hours
20240314_Reps	20240314	J23	978	7	Asp	3	None	3 Hours
20240314_Reps	20240314	J24	978	8	Asp	3	None	3 Hours
20240314_Reps	20240314	J25	978	9	Asp	3	None	3 Hours
20240314_Reps	20240314	J26	978	10	Asp	3	None	3 Hours
20240314_Reps	20240314	J27	N/A	N/A	N/A	N/A	None	3 Hours
20240314_Reps	20240314	J28	978	3	Ab	3	None	3 Hours
20240314_Reps	20240314	J29	978	4	Ab	3	None	3 Hours
20240314_Reps	20240314	J30	978	5	Ab	3	None	3 Hours
20240314_Reps	20240314	J31	978	6	Ab	3	None	3 Hours
20240314_Reps	20240314	J32	978	7	Ab	3	None	3 Hours
20240314_Reps	20240314	J33	978	8	Ab	3	None	3 Hours
20240314_Reps	20240314	J34	978	9	Ab	3	None	3 Hours
20240314_Reps	20240314	J35	978	10	Ab	3	None	3 Hours
20240314_Reps	20240314	K01	962	3	L111	3	None	3 Hours
20240314_Reps	20240314	K02	962	4	L111	3	None	3 Hours
20240314_Reps	20240314	K03	962	5	L111	3	None	3 Hours
20240314_Reps	20240314	K04	962	6	L111	3	None	3 Hours
20240314_Reps	20240314	K05	962	7	L111	3	None	3 Hours
20240314_Reps	20240314	K06	962	8	L111	3	None	3 Hours
20240314_Reps	20240314	K07	962	9	L111	3	None	3 Hours
20240314_Reps	20240314	K08	962	10	L111	3	None	3 Hours
20240314_Reps	20240314	K09	N/A	N/A	N/A	N/A	None	3 Hours
20240314_Reps	20240314	K10	962	3	L371	3	None	3 Hours
20240314_Reps	20240314	K11	962	4	L371	3	None	3 Hours
20240314_Reps	20240314	K12	962	5	L371	3	None	3 Hours
20240314_Reps	20240314	K13	962	6	L371	3	None	3 Hours
20240314_Reps	20240314	K14	962	7	L371	3	None	3 Hours
20240314_Reps	20240314	K15	962	8	L371	3	None	3 Hours
20240314_Reps	20240314	K16	962	9	L371	3	None	3 Hours
20240314_Reps	20240314	K17	962	10	L371	3	None	3 Hours
20240314_Reps	20240314	K18	N/A	N/A	N/A	N/A	None	3 Hours
20240314_Reps	20240314	K19	962	3	Asp	3	None	3 Hours
20240314_Reps	20240314	K20	962	4	Asp	3	None	3 Hours
20240314_Reps	20240314	K21	962	5	Asp	3	None	3 Hours
20240314_Reps	20240314	K22	962	6	Asp	3	None	3 Hours
20240314_Reps	20240314	K23	962	7	Asp	3	None	3 Hours
20240314_Reps	20240314	K24	962	8	Asp	3	None	3 Hours
20240314_Reps	20240314	K25	962	9	Asp	3	None	3 Hours
20240314_Reps	20240314	K26	962	10	Asp	3	None	3 Hours
20240314_Reps	20240314	K27	N/A	N/A	N/A	N/A	None	3 Hours
20240314_Reps	20240314	K28	962	3	Ab	3	None	3 Hours
20240314_Reps	20240314	K29	962	4	Ab	3	None	3 Hours
20240314_Reps	20240314	K30	962	5	Ab	3	None	3 Hours
20240314_Reps	20240314	K31	962	6	Ab	3	None	3 Hours
20240314_Reps	20240314	K32	962	7	Ab	3	None	3 Hours
20240314_Reps	20240314	K33	962	8	Ab	3	None	3 Hours
20240314_Reps	20240314	K34	962	9	Ab	3	None	3 Hours
20240314_Reps	20240314	K35	962	10	Ab	3	None	3 Hours
20240314_Reps	20240314	L01	1238	3	L111	3	None	3 Hours
20240314_Reps	20240314	L02	1238	4	L111	3	None	3 Hours
20240314_Reps	20240314	L03	1238	5	L111	3	None	3 Hours
20240314_Reps	20240314	L04	1238	6	L111	3	None	3 Hours
20240314_Reps	20240314	L05	1238	7	L111	3	None	3 Hours
20240314_Reps	20240314	L06	1238	8	L111	3	None	3 Hours
20240314_Reps	20240314	L07	1238	9	L111	3	None	3 Hours
20240314_Reps	20240314	L08	1238	10	L111	3	None	3 Hours
20240314_Reps	20240314	L09	N/A	N/A	N/A	N/A	None	3 Hours
20240314_Reps	20240314	L10	1238	3	L371	3	None	3 Hours
20240314_Reps	20240314	L11	1238	4	L371	3	None	3 Hours
20240314_Reps	20240314	L12	1238	5	L371	3	None	3 Hours
20240314_Reps	20240314	L13	1238	6	L371	3	None	3 Hours
20240314_Reps	20240314	L14	1238	7	L371	3	None	3 Hours
20240314_Reps	20240314	L15	1238	8	L371	3	None	3 Hours
20240314_Reps	20240314	L16	1238	9	L371	3	None	3 Hours
20240314_Reps	20240314	L17	1238	10	L371	3	None	3 Hours
20240314_Reps	20240314	L18	N/A	N/A	N/A	N/A	None	3 Hours
20240314_Reps	20240314	L19	1238	3	Asp	3	None	3 Hours
20240314_Reps	20240314	L20	1238	4	Asp	3	None	3 Hours
20240314_Reps	20240314	L21	1238	5	Asp	3	None	3 Hours
20240314_Reps	20240314	L22	1238	6	Asp	3	None	3 Hours
20240314_Reps	20240314	L23	1238	7	Asp	3	None	3 Hours
20240314_Reps	20240314	L24	1238	8	Asp	3	None	3 Hours
20240314_Reps	20240314	L25	1238	9	Asp	3	None	3 Hours
20240314_Reps	20240314	L26	1238	10	Asp	3	None	3 Hours
20240314_Reps	20240314	L27	N/A	N/A	N/A	N/A	None	3 Hours
20240314_Reps	20240314	L28	1238	3	Ab	3	None	3 Hours
20240314_Reps	20240314	L29	1238	4	Ab	3	None	3 Hours
20240314_Reps	20240314	L30	1238	5	Ab	3	None	3 Hours
20240314_Reps	20240314	L31	1238	6	Ab	3	None	3 Hours
20240314_Reps	20240314	L32	1238	7	Ab	3	None	3 Hours
20240314_Reps	20240314	L33	1238	8	Ab	3	None	3 Hours
20240314_Reps	20240314	L34	1238	9	Ab	3	None	3 Hours
20240314_Reps	20240314	L35	1238	10	Ab	3	None	3 Hours
20240403_Reps	20240403	A01	1151	3	Tv	4	None	3 Hours
20240403_Reps	20240403	A02	1151	4	Tv	4	None	3 Hours
20240403_Reps	20240403	A03	1151	5	Tv	4	None	3 Hours
20240403_Reps	20240403	A04	1151	6	Tv	4	None	3 Hours
20240403_Reps	20240403	A05	1151	7	Tv	4	None	3 Hours
20240403_Reps	20240403	A06	1151	8	Tv	4	None	3 Hours
20240403_Reps	20240403	A07	1151	9	Tv	4	None	3 Hours
20240403_Reps	20240403	A08	1151	10	Tv	4	None	3 Hours
20240403_Reps	20240403	C01	1004	3	Tv	4	None	3 Hours
20240403_Reps	20240403	C02	1004	4	Tv	4	None	3 Hours
20240403_Reps	20240403	C03	1004	5	Tv	4	None	3 Hours
20240403_Reps	20240403	C04	1004	6	Tv	4	None	3 Hours
20240403_Reps	20240403	C05	1004	7	Tv	4	None	3 Hours
20240403_Reps	20240403	C06	1004	8	Tv	4	None	3 Hours
20240403_Reps	20240403	C07	1004	9	Tv	4	None	3 Hours
20240403_Reps	20240403	C08	1004	10	Tv	4	None	3 Hours
20240403_Reps	20240403	D01	978	3	Tv	4	None	3 Hours
20240403_Reps	20240403	D02	978	4	Tv	4	None	3 Hours
20240403_Reps	20240403	D03	978	5	Tv	4	None	3 Hours
20240403_Reps	20240403	D04	978	6	Tv	4	None	3 Hours
20240403_Reps	20240403	D05	978	7	Tv	4	None	3 Hours
20240403_Reps	20240403	D06	978	8	Tv	4	None	3 Hours
20240403_Reps	20240403	D07	978	9	Tv	4	None	3 Hours
20240403_Reps	20240403	D08	978	10	Tv	4	None	3 Hours
20240403_Reps	20240403	E01	962	3	Tv	4	None	3 Hours
20240403_Reps	20240403	E02	962	4	Tv	4	None	3 Hours
20240403_Reps	20240403	E03	962	5	Tv	4	None	3 Hours
20240403_Reps	20240403	E04	962	6	Tv	4	None	3 Hours
20240403_Reps	20240403	E05	962	7	Tv	4	None	3 Hours
20240403_Reps	20240403	E06	962	8	Tv	4	None	3 Hours
20240403_Reps	20240403	E07	962	9	Tv	4	None	3 Hours
20240403_Reps	20240403	E08	962	10	Tv	4	None	3 Hours
20240403_Reps	20240403	F01	1238	3	Tv	4	None	3 Hours
20240403_Reps	20240403	F02	1238	4	Tv	4	None	3 Hours
20240403_Reps	20240403	F03	1238	5	Tv	4	None	3 Hours
20240403_Reps	20240403	F04	1238	6	Tv	4	None	3 Hours
20240403_Reps	20240403	F05	1238	7	Tv	4	None	3 Hours
20240403_Reps	20240403	F06	1238	8	Tv	4	None	3 Hours
20240403_Reps	20240403	F07	1238	9	Tv	4	None	3 Hours
20240403_Reps	20240403	F08	1238	10	Tv	4	None	3 Hours
20240403_Reps	20240403	G01	1151	3	Asp	4	None	3 Hours
20240403_Reps	20240403	G02	1151	4	Asp	4	None	3 Hours
20240403_Reps	20240403	G03	1151	5	Asp	4	None	3 Hours
20240403_Reps	20240403	G04	1151	6	Asp	4	None	3 Hours
20240403_Reps	20240403	G05	1151	7	Asp	4	None	3 Hours
20240403_Reps	20240403	G06	1151	8	Asp	4	None	3 Hours
20240403_Reps	20240403	G07	1151	9	Asp	4	None	3 Hours
20240403_Reps	20240403	G08	1151	10	Asp	4	None	3 Hours
20240403_Reps	20240403	I01	1004	3	Asp	4	None	3 Hours
20240403_Reps	20240403	I02	1004	4	Asp	4	None	3 Hours
20240403_Reps	20240403	I03	1004	5	Asp	4	None	3 Hours
20240403_Reps	20240403	I04	1004	6	Asp	4	None	3 Hours
20240403_Reps	20240403	I05	1004	7	Asp	4	None	3 Hours
20240403_Reps	20240403	I06	1004	8	Asp	4	None	3 Hours
20240403_Reps	20240403	I07	1004	9	Asp	4	None	3 Hours
20240403_Reps	20240403	I08	1004	10	Asp	4	None	3 Hours
20240403_Reps	20240403	J01	978	3	Asp	4	None	3 Hours
20240403_Reps	20240403	J02	978	4	Asp	4	None	3 Hours
20240403_Reps	20240403	J03	978	5	Asp	4	None	3 Hours
20240403_Reps	20240403	J04	978	6	Asp	4	None	3 Hours
20240403_Reps	20240403	J05	978	7	Asp	4	None	3 Hours
20240403_Reps	20240403	J06	978	8	Asp	4	None	3 Hours
20240403_Reps	20240403	J07	978	9	Asp	4	None	3 Hours
20240403_Reps	20240403	J08	978	10	Asp	4	None	3 Hours
20240403_Reps	20240403	K01	962	3	Asp	4	None	3 Hours
20240403_Reps	20240403	K02	962	4	Asp	4	None	3 Hours
20240403_Reps	20240403	K03	962	5	Asp	4	None	3 Hours
20240403_Reps	20240403	K04	962	6	Asp	4	None	3 Hours
20240403_Reps	20240403	K05	962	7	Asp	4	None	3 Hours
20240403_Reps	20240403	K06	962	8	Asp	4	None	3 Hours
20240403_Reps	20240403	K07	962	9	Asp	4	None	3 Hours
20240403_Reps	20240403	K08	962	10	Asp	4	None	3 Hours
20240403_Reps	20240403	L01	1238	3	Asp	4	None	3 Hours
20240403_Reps	20240403	L02	1238	4	Asp	4	None	3 Hours
20240403_Reps	20240403	L03	1238	5	Asp	4	None	3 Hours
20240403_Reps	20240403	L04	1238	6	Asp	4	None	3 Hours
20240403_Reps	20240403	L05	1238	7	Asp	4	None	3 Hours
20240403_Reps	20240403	L06	1238	8	Asp	4	None	3 Hours
20240403_Reps	20240403	L07	1238	9	Asp	4	None	3 Hours
20240403_Reps	20240403	L08	1238	10	Asp	4	None	3 Hours
20240404_Reps	20240404	A01	1151	3	L26	4	None	3 Hours
20240404_Reps	20240404	A02	1151	4	L26	4	None	3 Hours
20240404_Reps	20240404	A03	1151	5	L26	4	None	3 Hours
20240404_Reps	20240404	A04	1151	6	L26	4	None	3 Hours
20240404_Reps	20240404	A05	1151	7	L26	4	None	3 Hours
20240404_Reps	20240404	A06	1151	8	L26	4	None	3 Hours
20240404_Reps	20240404	A07	1151	9	L26	4	None	3 Hours
20240404_Reps	20240404	A08	1151	10	L26	4	None	3 Hours
20240404_Reps	20240404	C01	1004	3	L26	4	None	3 Hours
20240404_Reps	20240404	C02	1004	4	L26	4	None	3 Hours
20240404_Reps	20240404	C03	1004	5	L26	4	None	3 Hours
20240404_Reps	20240404	C04	1004	6	L26	4	None	3 Hours
20240404_Reps	20240404	C05	1004	7	L26	4	None	3 Hours
20240404_Reps	20240404	C06	1004	8	L26	4	None	3 Hours
20240404_Reps	20240404	C07	1004	9	L26	4	None	3 Hours
20240404_Reps	20240404	C08	1004	10	L26	4	None	3 Hours
20240404_Reps	20240404	D01	978	3	L26	4	None	3 Hours
20240404_Reps	20240404	D02	978	4	L26	4	None	3 Hours
20240404_Reps	20240404	D03	978	5	L26	4	None	3 Hours
20240404_Reps	20240404	D04	978	6	L26	4	None	3 Hours
20240404_Reps	20240404	D05	978	7	L26	4	None	3 Hours
20240404_Reps	20240404	D06	978	8	L26	4	None	3 Hours
20240404_Reps	20240404	D07	978	9	L26	4	None	3 Hours
20240404_Reps	20240404	D08	978	10	L26	4	None	3 Hours
20240404_Reps	20240404	E01	962	3	L26	4	None	3 Hours
20240404_Reps	20240404	E02	962	4	L26	4	None	3 Hours
20240404_Reps	20240404	E03	962	5	L26	4	None	3 Hours
20240404_Reps	20240404	E04	962	6	L26	4	None	3 Hours
20240404_Reps	20240404	E05	962	7	L26	4	None	3 Hours
20240404_Reps	20240404	E06	962	8	L26	4	None	3 Hours
20240404_Reps	20240404	E07	962	9	L26	4	None	3 Hours
20240404_Reps	20240404	E08	962	10	L26	4	None	3 Hours
20240404_Reps	20240404	F01	1238	3	L26	4	None	3 Hours
20240404_Reps	20240404	F02	1238	4	L26	4	None	3 Hours
20240404_Reps	20240404	F03	1238	5	L26	4	None	3 Hours
20240404_Reps	20240404	F04	1238	6	L26	4	None	3 Hours
20240404_Reps	20240404	F05	1238	7	L26	4	None	3 Hours
20240404_Reps	20240404	F06	1238	8	L26	4	None	3 Hours
20240404_Reps	20240404	F07	1238	9	L26	4	None	3 Hours
20240404_Reps	20240404	F08	1238	10	L26	4	None	3 Hours
20240404_Reps	20240404	G01	1151	3	Ab	4	None	3 Hours
20240404_Reps	20240404	G02	1151	4	Ab	4	None	3 Hours
20240404_Reps	20240404	G03	1151	5	Ab	4	None	3 Hours
20240404_Reps	20240404	G04	1151	6	Ab	4	None	3 Hours
20240404_Reps	20240404	G05	1151	7	Ab	4	None	3 Hours
20240404_Reps	20240404	G06	1151	8	Ab	4	None	3 Hours
20240404_Reps	20240404	G07	1151	9	Ab	4	None	3 Hours
20240404_Reps	20240404	G08	1151	10	Ab	4	None	3 Hours
20240404_Reps	20240404	I01	1004	3	Ab	4	None	3 Hours
20240404_Reps	20240404	I02	1004	4	Ab	4	None	3 Hours
20240404_Reps	20240404	I03	1004	5	Ab	4	None	3 Hours
20240404_Reps	20240404	I04	1004	6	Ab	4	None	3 Hours
20240404_Reps	20240404	I05	1004	7	Ab	4	None	3 Hours
20240404_Reps	20240404	I06	1004	8	Ab	4	None	3 Hours
20240404_Reps	20240404	I07	1004	9	Ab	4	None	3 Hours
20240404_Reps	20240404	I08	1004	10	Ab	4	None	3 Hours
20240404_Reps	20240404	J01	978	3	Ab	4	None	3 Hours
20240404_Reps	20240404	J02	978	4	Ab	4	None	3 Hours
20240404_Reps	20240404	J03	978	5	Ab	4	None	3 Hours
20240404_Reps	20240404	J04	978	6	Ab	4	None	3 Hours
20240404_Reps	20240404	J05	978	7	Ab	4	None	3 Hours
20240404_Reps	20240404	J06	978	8	Ab	4	None	3 Hours
20240404_Reps	20240404	J07	978	9	Ab	4	None	3 Hours
20240404_Reps	20240404	J08	978	10	Ab	4	None	3 Hours
20240404_Reps	20240404	K01	962	3	Ab	4	None	3 Hours
20240404_Reps	20240404	K02	962	4	Ab	4	None	3 Hours
20240404_Reps	20240404	K03	962	5	Ab	4	None	3 Hours
20240404_Reps	20240404	K04	962	6	Ab	4	None	3 Hours
20240404_Reps	20240404	K05	962	7	Ab	4	None	3 Hours
20240404_Reps	20240404	K06	962	8	Ab	4	None	3 Hours
20240404_Reps	20240404	K07	962	9	Ab	4	None	3 Hours
20240404_Reps	20240404	K08	962	10	Ab	4	None	3 Hours
20240404_Reps	20240404	L01	1238	3	Ab	4	None	3 Hours
20240404_Reps	20240404	L02	1238	4	Ab	4	None	3 Hours
20240404_Reps	20240404	L03	1238	5	Ab	4	None	3 Hours
20240404_Reps	20240404	L04	1238	6	Ab	4	None	3 Hours
20240404_Reps	20240404	L05	1238	7	Ab	4	None	3 Hours
20240404_Reps	20240404	L06	1238	8	Ab	4	None	3 Hours
20240404_Reps	20240404	L07	1238	9	Ab	4	None	3 Hours
20240404_Reps	20240404	L08	1238	10	Ab	4	None	3 Hours
20240506_HRP_Reps	20240506	A01	1151	3	P8125	2	None	3 Hours
20240506_HRP_Reps	20240506	A02	1151	4	P8125	2	None	3 Hours
20240506_HRP_Reps	20240506	A03	1151	5	P8125	2	None	3 Hours
20240506_HRP_Reps	20240506	A04	1151	6	P8125	2	None	3 Hours
20240506_HRP_Reps	20240506	A05	1151	7	P8125	2	None	3 Hours
20240506_HRP_Reps	20240506	A06	1151	8	P8125	2	None	3 Hours
20240506_HRP_Reps	20240506	A07	1151	9	P8125	2	None	3 Hours
20240506_HRP_Reps	20240506	A08	1151	10	P8125	2	None	3 Hours
20240506_HRP_Reps	20240506	A09	N/A	N/A	N/A	N/A	None	3 Hours
20240506_HRP_Reps	20240506	A10	1151	3	P6782	2	None	3 Hours
20240506_HRP_Reps	20240506	A11	1151	4	P6782	2	None	3 Hours
20240506_HRP_Reps	20240506	A12	1151	5	P6782	2	None	3 Hours
20240506_HRP_Reps	20240506	A13	1151	6	P6782	2	None	3 Hours
20240506_HRP_Reps	20240506	A14	1151	7	P6782	2	None	3 Hours
20240506_HRP_Reps	20240506	A15	1151	8	P6782	2	None	3 Hours
20240506_HRP_Reps	20240506	A16	1151	9	P6782	2	None	3 Hours
20240506_HRP_Reps	20240506	A17	1151	10	P6782	2	None	3 Hours
20240506_HRP_Reps	20240506	B01	1088	3	P8125	2	None	3 Hours
20240506_HRP_Reps	20240506	B02	1088	4	P8125	2	None	3 Hours
20240506_HRP_Reps	20240506	B03	1088	5	P8125	2	None	3 Hours
20240506_HRP_Reps	20240506	B04	1088	6	P8125	2	None	3 Hours
20240506_HRP_Reps	20240506	B05	1088	7	P8125	2	None	3 Hours
20240506_HRP_Reps	20240506	B06	1088	8	P8125	2	None	3 Hours
20240506_HRP_Reps	20240506	B07	1088	9	P8125	2	None	3 Hours
20240506_HRP_Reps	20240506	B08	1088	10	P8125	2	None	3 Hours
20240506_HRP_Reps	20240506	B09	N/A	N/A	N/A	N/A	None	3 Hours
20240506_HRP_Reps	20240506	B10	1088	3	P6782	2	None	3 Hours
20240506_HRP_Reps	20240506	B11	1088	4	P6782	2	None	3 Hours
20240506_HRP_Reps	20240506	B12	1088	5	P6782	2	None	3 Hours
20240506_HRP_Reps	20240506	B13	1088	6	P6782	2	None	3 Hours
20240506_HRP_Reps	20240506	B14	1088	7	P6782	2	None	3 Hours
20240506_HRP_Reps	20240506	B15	1088	8	P6782	2	None	3 Hours
20240506_HRP_Reps	20240506	B16	1088	9	P6782	2	None	3 Hours
20240506_HRP_Reps	20240506	B17	1088	10	P6782	2	None	3 Hours
20240506_HRP_Reps	20240506	C09	N/A	N/A	N/A	N/A	None	3 Hours
20240506_HRP_Reps	20240506	D01	978	3	P8125	2	None	3 Hours
20240506_HRP_Reps	20240506	D02	978	4	P8125	2	None	3 Hours
20240506_HRP_Reps	20240506	D03	978	5	P8125	2	None	3 Hours
20240506_HRP_Reps	20240506	D04	978	6	P8125	2	None	3 Hours
20240506_HRP_Reps	20240506	D05	978	7	P8125	2	None	3 Hours
20240506_HRP_Reps	20240506	D06	978	8	P8125	2	None	3 Hours
20240506_HRP_Reps	20240506	D07	978	9	P8125	2	None	3 Hours
20240506_HRP_Reps	20240506	D08	978	10	P8125	2	None	3 Hours
20240506_HRP_Reps	20240506	D09	N/A	N/A	N/A	N/A	None	3 Hours
20240506_HRP_Reps	20240506	D10	978	3	P6782	2	None	3 Hours
20240506_HRP_Reps	20240506	D11	978	4	P6782	2	None	3 Hours
20240506_HRP_Reps	20240506	D12	978	5	P6782	2	None	3 Hours
20240506_HRP_Reps	20240506	D13	978	6	P6782	2	None	3 Hours
20240506_HRP_Reps	20240506	D14	978	7	P6782	2	None	3 Hours
20240506_HRP_Reps	20240506	D15	978	8	P6782	2	None	3 Hours
20240506_HRP_Reps	20240506	D16	978	9	P6782	2	None	3 Hours
20240506_HRP_Reps	20240506	D17	978	10	P6782	2	None	3 Hours
20240506_HRP_Reps	20240506	E01	962	3	P8125	2	None	3 Hours
20240506_HRP_Reps	20240506	E02	962	4	P8125	2	None	3 Hours
20240506_HRP_Reps	20240506	E03	962	5	P8125	2	None	3 Hours
20240506_HRP_Reps	20240506	E04	962	6	P8125	2	None	3 Hours
20240506_HRP_Reps	20240506	E05	962	7	P8125	2	None	3 Hours
20240506_HRP_Reps	20240506	E06	962	8	P8125	2	None	3 Hours
20240506_HRP_Reps	20240506	E07	962	9	P8125	2	None	3 Hours
20240506_HRP_Reps	20240506	E08	962	10	P8125	2	None	3 Hours
20240506_HRP_Reps	20240506	E09	N/A	N/A	N/A	N/A	None	3 Hours
20240506_HRP_Reps	20240506	E10	962	3	P6782	2	None	3 Hours
20240506_HRP_Reps	20240506	E11	962	4	P6782	2	None	3 Hours
20240506_HRP_Reps	20240506	E12	962	5	P6782	2	None	3 Hours
20240506_HRP_Reps	20240506	E13	962	6	P6782	2	None	3 Hours
20240506_HRP_Reps	20240506	E14	962	7	P6782	2	None	3 Hours
20240506_HRP_Reps	20240506	E15	962	8	P6782	2	None	3 Hours
20240506_HRP_Reps	20240506	E16	962	9	P6782	2	None	3 Hours
20240506_HRP_Reps	20240506	E17	962	10	P6782	2	None	3 Hours
20240506_HRP_Reps	20240506	F09	N/A	N/A	N/A	N/A	None	3 Hours
20240506_HRP_Reps	20240506	G01	1151	3	P8125	3	None	3 Hours
20240506_HRP_Reps	20240506	G02	1151	4	P8125	3	None	3 Hours
20240506_HRP_Reps	20240506	G03	1151	5	P8125	3	None	3 Hours
20240506_HRP_Reps	20240506	G04	1151	6	P8125	3	None	3 Hours
20240506_HRP_Reps	20240506	G05	1151	7	P8125	3	None	3 Hours
20240506_HRP_Reps	20240506	G06	1151	8	P8125	3	None	3 Hours
20240506_HRP_Reps	20240506	G07	1151	9	P8125	3	None	3 Hours
20240506_HRP_Reps	20240506	G08	1151	10	P8125	3	None	3 Hours
20240506_HRP_Reps	20240506	G09	N/A	N/A	N/A	N/A	None	3 Hours
20240506_HRP_Reps	20240506	G10	1151	3	P6782	3	None	3 Hours
20240506_HRP_Reps	20240506	G11	1151	4	P6782	3	None	3 Hours
20240506_HRP_Reps	20240506	G12	1151	5	P6782	3	None	3 Hours
20240506_HRP_Reps	20240506	G13	1151	6	P6782	3	None	3 Hours
20240506_HRP_Reps	20240506	G14	1151	7	P6782	3	None	3 Hours
20240506_HRP_Reps	20240506	G15	1151	8	P6782	3	None	3 Hours
20240506_HRP_Reps	20240506	G16	1151	9	P6782	3	None	3 Hours
20240506_HRP_Reps	20240506	G17	1151	10	P6782	3	None	3 Hours
20240506_HRP_Reps	20240506	H01	1088	3	P8125	3	None	3 Hours
20240506_HRP_Reps	20240506	H02	1088	4	P8125	3	None	3 Hours
20240506_HRP_Reps	20240506	H03	1088	5	P8125	3	None	3 Hours
20240506_HRP_Reps	20240506	H04	1088	6	P8125	3	None	3 Hours
20240506_HRP_Reps	20240506	H05	1088	7	P8125	3	None	3 Hours
20240506_HRP_Reps	20240506	H06	1088	8	P8125	3	None	3 Hours
20240506_HRP_Reps	20240506	H07	1088	9	P8125	3	None	3 Hours
20240506_HRP_Reps	20240506	H08	1088	10	P8125	3	None	3 Hours
20240506_HRP_Reps	20240506	H09	N/A	N/A	N/A	N/A	None	3 Hours
20240506_HRP_Reps	20240506	H10	1088	3	P6782	3	None	3 Hours
20240506_HRP_Reps	20240506	H11	1088	4	P6782	3	None	3 Hours
20240506_HRP_Reps	20240506	H12	1088	5	P6782	3	None	3 Hours
20240506_HRP_Reps	20240506	H13	1088	6	P6782	3	None	3 Hours
20240506_HRP_Reps	20240506	H14	1088	7	P6782	3	None	3 Hours
20240506_HRP_Reps	20240506	H15	1088	8	P6782	3	None	3 Hours
20240506_HRP_Reps	20240506	H16	1088	9	P6782	3	None	3 Hours
20240506_HRP_Reps	20240506	H17	1088	10	P6782	3	None	3 Hours
20240506_HRP_Reps	20240506	I09	N/A	N/A	N/A	N/A	None	3 Hours
20240506_HRP_Reps	20240506	J01	978	3	P8125	3	None	3 Hours
20240506_HRP_Reps	20240506	J02	978	4	P8125	3	None	3 Hours
20240506_HRP_Reps	20240506	J03	978	5	P8125	3	None	3 Hours
20240506_HRP_Reps	20240506	J04	978	6	P8125	3	None	3 Hours
20240506_HRP_Reps	20240506	J05	978	7	P8125	3	None	3 Hours
20240506_HRP_Reps	20240506	J06	978	8	P8125	3	None	3 Hours
20240506_HRP_Reps	20240506	J07	978	9	P8125	3	None	3 Hours
20240506_HRP_Reps	20240506	J08	978	10	P8125	3	None	3 Hours
20240506_HRP_Reps	20240506	J09	N/A	N/A	N/A	N/A	None	3 Hours
20240506_HRP_Reps	20240506	J10	978	3	P6782	3	None	3 Hours
20240506_HRP_Reps	20240506	J11	978	4	P6782	3	None	3 Hours
20240506_HRP_Reps	20240506	J12	978	5	P6782	3	None	3 Hours
20240506_HRP_Reps	20240506	J13	978	6	P6782	3	None	3 Hours
20240506_HRP_Reps	20240506	J14	978	7	P6782	3	None	3 Hours
20240506_HRP_Reps	20240506	J15	978	8	P6782	3	None	3 Hours
20240506_HRP_Reps	20240506	J16	978	9	P6782	3	None	3 Hours
20240506_HRP_Reps	20240506	J17	978	10	P6782	3	None	3 Hours
20240506_HRP_Reps	20240506	K01	962	3	P8125	3	None	3 Hours
20240506_HRP_Reps	20240506	K02	962	4	P8125	3	None	3 Hours
20240506_HRP_Reps	20240506	K03	962	5	P8125	3	None	3 Hours
20240506_HRP_Reps	20240506	K04	962	6	P8125	3	None	3 Hours
20240506_HRP_Reps	20240506	K05	962	7	P8125	3	None	3 Hours
20240506_HRP_Reps	20240506	K06	962	8	P8125	3	None	3 Hours
20240506_HRP_Reps	20240506	K07	962	9	P8125	3	None	3 Hours
20240506_HRP_Reps	20240506	K08	962	10	P8125	3	None	3 Hours
20240506_HRP_Reps	20240506	K09	N/A	N/A	N/A	N/A	None	3 Hours
20240506_HRP_Reps	20240506	K10	962	3	P6782	3	None	3 Hours
20240506_HRP_Reps	20240506	K11	962	4	P6782	3	None	3 Hours
20240506_HRP_Reps	20240506	K12	962	5	P6782	3	None	3 Hours
20240506_HRP_Reps	20240506	K13	962	6	P6782	3	None	3 Hours
20240506_HRP_Reps	20240506	K14	962	7	P6782	3	None	3 Hours
20240506_HRP_Reps	20240506	K15	962	8	P6782	3	None	3 Hours
20240506_HRP_Reps	20240506	K16	962	9	P6782	3	None	3 Hours
20240506_HRP_Reps	20240506	K17	962	10	P6782	3	None	3 Hours
20240506_HRP_Reps	20240506	L09	N/A	N/A	N/A	N/A	None	3 Hours
20240513_HRP_Reps	20240513	A01	1151	3	P8415	2	None	3 Hours
20240513_HRP_Reps	20240513	A02	1151	4	P8415	2	None	3 Hours
20240513_HRP_Reps	20240513	A03	1151	5	P8415	2	None	3 Hours
20240513_HRP_Reps	20240513	A04	1151	6	P8415	2	None	3 Hours
20240513_HRP_Reps	20240513	A05	1151	7	P8415	2	None	3 Hours
20240513_HRP_Reps	20240513	A06	1151	8	P8415	2	None	3 Hours
20240513_HRP_Reps	20240513	A07	1151	9	P8415	2	None	3 Hours
20240513_HRP_Reps	20240513	A08	1151	10	P8415	2	None	3 Hours
20240513_HRP_Reps	20240513	B01	1088	3	P8415	2	None	3 Hours
20240513_HRP_Reps	20240513	B02	1088	4	P8415	2	None	3 Hours
20240513_HRP_Reps	20240513	B03	1088	5	P8415	2	None	3 Hours
20240513_HRP_Reps	20240513	B04	1088	6	P8415	2	None	3 Hours
20240513_HRP_Reps	20240513	B05	1088	7	P8415	2	None	3 Hours
20240513_HRP_Reps	20240513	B06	1088	8	P8415	2	None	3 Hours
20240513_HRP_Reps	20240513	B07	1088	9	P8415	2	None	3 Hours
20240513_HRP_Reps	20240513	B08	1088	10	P8415	2	None	3 Hours
20240513_HRP_Reps	20240513	C01	978	3	P8415	2	None	3 Hours
20240513_HRP_Reps	20240513	C02	978	4	P8415	2	None	3 Hours
20240513_HRP_Reps	20240513	C03	978	5	P8415	2	None	3 Hours
20240513_HRP_Reps	20240513	C04	978	6	P8415	2	None	3 Hours
20240513_HRP_Reps	20240513	C05	978	7	P8415	2	None	3 Hours
20240513_HRP_Reps	20240513	C06	978	8	P8415	2	None	3 Hours
20240513_HRP_Reps	20240513	C07	978	9	P8415	2	None	3 Hours
20240513_HRP_Reps	20240513	C08	978	10	P8415	2	None	3 Hours
20240513_HRP_Reps	20240513	D01	962	3	P8415	2	None	3 Hours
20240513_HRP_Reps	20240513	D02	962	4	P8415	2	None	3 Hours
20240513_HRP_Reps	20240513	D03	962	5	P8415	2	None	3 Hours
20240513_HRP_Reps	20240513	D04	962	6	P8415	2	None	3 Hours
20240513_HRP_Reps	20240513	D05	962	7	P8415	2	None	3 Hours
20240513_HRP_Reps	20240513	D06	962	8	P8415	2	None	3 Hours
20240513_HRP_Reps	20240513	D07	962	9	P8415	2	None	3 Hours
20240513_HRP_Reps	20240513	D08	962	10	P8415	2	None	3 Hours
20240513_HRP_Reps	20240513	E01	1151	3	P8415	3	None	3 Hours
20240513_HRP_Reps	20240513	E02	1151	4	P8415	3	None	3 Hours
20240513_HRP_Reps	20240513	E03	1151	5	P8415	3	None	3 Hours
20240513_HRP_Reps	20240513	E04	1151	6	P8415	3	None	3 Hours
20240513_HRP_Reps	20240513	E05	1151	7	P8415	3	None	3 Hours
20240513_HRP_Reps	20240513	E06	1151	8	P8415	3	None	3 Hours
20240513_HRP_Reps	20240513	E07	1151	9	P8415	3	None	3 Hours
20240513_HRP_Reps	20240513	E08	1151	10	P8415	3	None	3 Hours
20240513_HRP_Reps	20240513	F01	1088	3	P8415	3	None	3 Hours
20240513_HRP_Reps	20240513	F02	1088	4	P8415	3	None	3 Hours
20240513_HRP_Reps	20240513	F03	1088	5	P8415	3	None	3 Hours
20240513_HRP_Reps	20240513	F04	1088	6	P8415	3	None	3 Hours
20240513_HRP_Reps	20240513	F05	1088	7	P8415	3	None	3 Hours
20240513_HRP_Reps	20240513	F06	1088	8	P8415	3	None	3 Hours
20240513_HRP_Reps	20240513	F07	1088	9	P8415	3	None	3 Hours
20240513_HRP_Reps	20240513	F08	1088	10	P8415	3	None	3 Hours
20240513_HRP_Reps	20240513	G01	978	3	P8415	3	None	3 Hours
20240513_HRP_Reps	20240513	G02	978	4	P8415	3	None	3 Hours
20240513_HRP_Reps	20240513	G03	978	5	P8415	3	None	3 Hours
20240513_HRP_Reps	20240513	G04	978	6	P8415	3	None	3 Hours
20240513_HRP_Reps	20240513	G05	978	7	P8415	3	None	3 Hours
20240513_HRP_Reps	20240513	G06	978	8	P8415	3	None	3 Hours
20240513_HRP_Reps	20240513	G07	978	9	P8415	3	None	3 Hours
20240513_HRP_Reps	20240513	G08	978	10	P8415	3	None	3 Hours
20240513_HRP_Reps	20240513	H01	962	3	P8415	3	None	3 Hours
20240513_HRP_Reps	20240513	H02	962	4	P8415	3	None	3 Hours
20240513_HRP_Reps	20240513	H03	962	5	P8415	3	None	3 Hours
20240513_HRP_Reps	20240513	H04	962	6	P8415	3	None	3 Hours
20240513_HRP_Reps	20240513	H05	962	7	P8415	3	None	3 Hours
20240513_HRP_Reps	20240513	H06	962	8	P8415	3	None	3 Hours
20240513_HRP_Reps	20240513	H07	962	9	P8415	3	None	3 Hours
20240513_HRP_Reps	20240513	H08	962	10	P8415	3	None	3 Hours
20240513_HRP_Reps	20240513	I01	1151	3	P8250	3	None	3 Hours
20240513_HRP_Reps	20240513	I02	1151	4	P8250	3	None	3 Hours
20240513_HRP_Reps	20240513	I03	1151	5	P8250	3	None	3 Hours
20240513_HRP_Reps	20240513	I04	1151	6	P8250	3	None	3 Hours
20240513_HRP_Reps	20240513	I05	1151	7	P8250	3	None	3 Hours
20240513_HRP_Reps	20240513	I06	1151	8	P8250	3	None	3 Hours
20240513_HRP_Reps	20240513	I07	1151	9	P8250	3	None	3 Hours
20240513_HRP_Reps	20240513	I08	1151	10	P8250	3	None	3 Hours
20240513_HRP_Reps	20240513	J01	1088	3	P8250	3	None	3 Hours
20240513_HRP_Reps	20240513	J02	1088	4	P8250	3	None	3 Hours
20240513_HRP_Reps	20240513	J03	1088	5	P8250	3	None	3 Hours
20240513_HRP_Reps	20240513	J04	1088	6	P8250	3	None	3 Hours
20240513_HRP_Reps	20240513	J05	1088	7	P8250	3	None	3 Hours
20240513_HRP_Reps	20240513	J06	1088	8	P8250	3	None	3 Hours
20240513_HRP_Reps	20240513	J07	1088	9	P8250	3	None	3 Hours
20240513_HRP_Reps	20240513	J08	1088	10	P8250	3	None	3 Hours
20240513_HRP_Reps	20240513	K01	978	3	P8250	3	None	3 Hours
20240513_HRP_Reps	20240513	K02	978	4	P8250	3	None	3 Hours
20240513_HRP_Reps	20240513	K03	978	5	P8250	3	None	3 Hours
20240513_HRP_Reps	20240513	K04	978	6	P8250	3	None	3 Hours
20240513_HRP_Reps	20240513	K05	978	7	P8250	3	None	3 Hours
20240513_HRP_Reps	20240513	K06	978	8	P8250	3	None	3 Hours
20240513_HRP_Reps	20240513	K07	978	9	P8250	3	None	3 Hours
20240513_HRP_Reps	20240513	K08	978	10	P8250	3	None	3 Hours
20240513_HRP_Reps	20240513	L01	962	3	P8250	3	None	3 Hours
20240513_HRP_Reps	20240513	L02	962	4	P8250	3	None	3 Hours
20240513_HRP_Reps	20240513	L03	962	5	P8250	3	None	3 Hours
20240513_HRP_Reps	20240513	L04	962	6	P8250	3	None	3 Hours
20240513_HRP_Reps	20240513	L05	962	7	P8250	3	None	3 Hours
20240513_HRP_Reps	20240513	L06	962	8	P8250	3	None	3 Hours
20240513_HRP_Reps	20240513	L07	962	9	P8250	3	None	3 Hours
20240513_HRP_Reps	20240513	L08	962	10	P8250	3	None	3 Hours
20240516_Mediator_2day	202405142D	A01	978	3	L111	A	None	2 days
20240516_Mediator_2day	202405142D	A02	978	4	L111	A	None	2 days
20240516_Mediator_2day	202405142D	A03	978	5	L111	A	None	2 days
20240516_Mediator_2day	202405142D	A04	978	6	L111	A	None	2 days
20240516_Mediator_2day	202405142D	A05	978	7	L111	A	None	2 days
20240516_Mediator_2day	202405142D	A06	978	8	L111	A	None	2 days
20240516_Mediator_2day	202405142D	A07	978	9	L111	A	None	2 days
20240516_Mediator_2day	202405142D	A08	978	10	L111	A	None	2 days
20240516_Mediator_2day	202405142D	B01	962	3	L111	A	None	2 days
20240516_Mediator_2day	202405142D	B02	962	4	L111	A	None	2 days
20240516_Mediator_2day	202405142D	B03	962	5	L111	A	None	2 days
20240516_Mediator_2day	202405142D	B04	962	6	L111	A	None	2 days
20240516_Mediator_2day	202405142D	B05	962	7	L111	A	None	2 days
20240516_Mediator_2day	202405142D	B06	962	8	L111	A	None	2 days
20240516_Mediator_2day	202405142D	B07	962	9	L111	A	None	2 days
20240516_Mediator_2day	202405142D	B08	962	10	L111	A	None	2 days
20240516_Mediator_2day	202405142D	C01	978	3	L371	A	None	2 days
20240516_Mediator_2day	202405142D	C02	978	4	L371	A	None	2 days
20240516_Mediator_2day	202405142D	C03	978	5	L371	A	None	2 days
20240516_Mediator_2day	202405142D	C04	978	6	L371	A	None	2 days
20240516_Mediator_2day	202405142D	C05	978	7	L371	A	None	2 days
20240516_Mediator_2day	202405142D	C06	978	8	L371	A	None	2 days
20240516_Mediator_2day	202405142D	C07	978	9	L371	A	None	2 days
20240516_Mediator_2day	202405142D	C08	978	10	L371	A	None	2 days
20240516_Mediator_2day	202405142D	D01	962	3	L371	A	None	2 days
20240516_Mediator_2day	202405142D	D02	962	4	L371	A	None	2 days
20240516_Mediator_2day	202405142D	D03	962	5	L371	A	None	2 days
20240516_Mediator_2day	202405142D	D04	962	6	L371	A	None	2 days
20240516_Mediator_2day	202405142D	D05	962	7	L371	A	None	2 days
20240516_Mediator_2day	202405142D	D06	962	8	L371	A	None	2 days
20240516_Mediator_2day	202405142D	D07	962	9	L371	A	None	2 days
20240516_Mediator_2day	202405142D	D08	962	10	L371	A	None	2 days
20240516_Mediator_2day	202405142D	E01	978	3	Asp	A	None	2 days
20240516_Mediator_2day	202405142D	E02	978	4	Asp	A	None	2 days
20240516_Mediator_2day	202405142D	E03	978	5	Asp	A	None	2 days
20240516_Mediator_2day	202405142D	E04	978	6	Asp	A	None	2 days
20240516_Mediator_2day	202405142D	E05	978	7	Asp	A	None	2 days
20240516_Mediator_2day	202405142D	E06	978	8	Asp	A	None	2 days
20240516_Mediator_2day	202405142D	E07	978	9	Asp	A	None	2 days
20240516_Mediator_2day	202405142D	E08	978	10	Asp	A	None	2 days
20240516_Mediator_2day	202405142D	F01	962	3	Asp	A	None	2 days
20240516_Mediator_2day	202405142D	F02	962	4	Asp	A	None	2 days
20240516_Mediator_2day	202405142D	F03	962	5	Asp	A	None	2 days
20240516_Mediator_2day	202405142D	F04	962	6	Asp	A	None	2 days
20240516_Mediator_2day	202405142D	F05	962	7	Asp	A	None	2 days
20240516_Mediator_2day	202405142D	F06	962	8	Asp	A	None	2 days
20240516_Mediator_2day	202405142D	F07	962	9	Asp	A	None	2 days
20240516_Mediator_2day	202405142D	F08	962	10	Asp	A	None	2 days
20240516_Mediator_2day	202405142D	G01	978	3	L111	A	HOBT	2 days
20240516_Mediator_2day	202405142D	G02	978	4	L111	A	HOBT	2 days
20240516_Mediator_2day	202405142D	G03	978	5	L111	A	HOBT	2 days
20240516_Mediator_2day	202405142D	G04	978	6	L111	A	HOBT	2 days
20240516_Mediator_2day	202405142D	G05	978	7	L111	A	HOBT	2 days
20240516_Mediator_2day	202405142D	G06	978	8	L111	A	HOBT	2 days
20240516_Mediator_2day	202405142D	G07	978	9	L111	A	HOBT	2 days
20240516_Mediator_2day	202405142D	G08	978	10	L111	A	HOBT	2 days
20240516_Mediator_2day	202405142D	H01	962	3	L111	A	HOBT	2 days
20240516_Mediator_2day	202405142D	H02	962	4	L111	A	HOBT	2 days
20240516_Mediator_2day	202405142D	H03	962	5	L111	A	HOBT	2 days
20240516_Mediator_2day	202405142D	H04	962	6	L111	A	HOBT	2 days
20240516_Mediator_2day	202405142D	H05	962	7	L111	A	HOBT	2 days
20240516_Mediator_2day	202405142D	H06	962	8	L111	A	HOBT	2 days
20240516_Mediator_2day	202405142D	H07	962	9	L111	A	HOBT	2 days
20240516_Mediator_2day	202405142D	H08	962	10	L111	A	HOBT	2 days
20240516_Mediator_2day	202405142D	I01	978	3	L371	A	HOBT	2 days
20240516_Mediator_2day	202405142D	I02	978	4	L371	A	HOBT	2 days
20240516_Mediator_2day	202405142D	I03	978	5	L371	A	HOBT	2 days
20240516_Mediator_2day	202405142D	I04	978	6	L371	A	HOBT	2 days
20240516_Mediator_2day	202405142D	I05	978	7	L371	A	HOBT	2 days
20240516_Mediator_2day	202405142D	I06	978	8	L371	A	HOBT	2 days
20240516_Mediator_2day	202405142D	I07	978	9	L371	A	HOBT	2 days
20240516_Mediator_2day	202405142D	I08	978	10	L371	A	HOBT	2 days
20240516_Mediator_2day	202405142D	J01	962	3	L371	A	HOBT	2 days
20240516_Mediator_2day	202405142D	J02	962	4	L371	A	HOBT	2 days
20240516_Mediator_2day	202405142D	J03	962	5	L371	A	HOBT	2 days
20240516_Mediator_2day	202405142D	J04	962	6	L371	A	HOBT	2 days
20240516_Mediator_2day	202405142D	J05	962	7	L371	A	HOBT	2 days
20240516_Mediator_2day	202405142D	J06	962	8	L371	A	HOBT	2 days
20240516_Mediator_2day	202405142D	J07	962	9	L371	A	HOBT	2 days
20240516_Mediator_2day	202405142D	J08	962	10	L371	A	HOBT	2 days
20240516_Mediator_2day	202405142D	K01	978	3	Asp	A	HOBT	2 days
20240516_Mediator_2day	202405142D	K02	978	4	Asp	A	HOBT	2 days
20240516_Mediator_2day	202405142D	K03	978	5	Asp	A	HOBT	2 days
20240516_Mediator_2day	202405142D	K04	978	6	Asp	A	HOBT	2 days
20240516_Mediator_2day	202405142D	K05	978	7	Asp	A	HOBT	2 days
20240516_Mediator_2day	202405142D	K06	978	8	Asp	A	HOBT	2 days
20240516_Mediator_2day	202405142D	K07	978	9	Asp	A	HOBT	2 days
20240516_Mediator_2day	202405142D	K08	978	10	Asp	A	HOBT	2 days
20240516_Mediator_2day	202405142D	L01	962	3	Asp	A	HOBT	2 days
20240516_Mediator_2day	202405142D	L02	962	4	Asp	A	HOBT	2 days
20240516_Mediator_2day	202405142D	L03	962	5	Asp	A	HOBT	2 days
20240516_Mediator_2day	202405142D	L04	962	6	Asp	A	HOBT	2 days
20240516_Mediator_2day	202405142D	L05	962	7	Asp	A	HOBT	2 days
20240516_Mediator_2day	202405142D	L06	962	8	Asp	A	HOBT	2 days
20240516_Mediator_2day	202405142D	L07	962	9	Asp	A	HOBT	2 days
20240516_Mediator_2day	202405142D	L08	962	10	Asp	A	HOBT	2 days
20240514_3hour	20240514	A01	978	3	L111	A	None	3 hours
20240514_3hour	20240514	A02	978	4	L111	A	None	3 hours
20240514_3hour	20240514	A03	978	5	L111	A	None	3 hours
20240514_3hour	20240514	A04	978	6	L111	A	None	3 hours
20240514_3hour	20240514	A05	978	7	L111	A	None	3 hours
20240514_3hour	20240514	A06	978	8	L111	A	None	3 hours
20240514_3hour	20240514	A07	978	9	L111	A	None	3 hours
20240514_3hour	20240514	A08	978	10	L111	A	None	3 hours
20240514_3hour	20240514	B01	962	3	L111	A	None	3 hours
20240514_3hour	20240514	B02	962	4	L111	A	None	3 hours
20240514_3hour	20240514	B03	962	5	L111	A	None	3 hours
20240514_3hour	20240514	B04	962	6	L111	A	None	3 hours
20240514_3hour	20240514	B05	962	7	L111	A	None	3 hours
20240514_3hour	20240514	B06	962	8	L111	A	None	3 hours
20240514_3hour	20240514	B07	962	9	L111	A	None	3 hours
20240514_3hour	20240514	B08	962	10	L111	A	None	3 hours
20240514_3hour	20240514	C01	978	3	L371	A	None	3 hours
20240514_3hour	20240514	C02	978	4	L371	A	None	3 hours
20240514_3hour	20240514	C03	978	5	L371	A	None	3 hours
20240514_3hour	20240514	C04	978	6	L371	A	None	3 hours
20240514_3hour	20240514	C05	978	7	L371	A	None	3 hours
20240514_3hour	20240514	C06	978	8	L371	A	None	3 hours
20240514_3hour	20240514	C07	978	9	L371	A	None	3 hours
20240514_3hour	20240514	C08	978	10	L371	A	None	3 hours
20240514_3hour	20240514	D01	962	3	L371	A	None	3 hours
20240514_3hour	20240514	D02	962	4	L371	A	None	3 hours
20240514_3hour	20240514	D03	962	5	L371	A	None	3 hours
20240514_3hour	20240514	D04	962	6	L371	A	None	3 hours
20240514_3hour	20240514	D05	962	7	L371	A	None	3 hours
20240514_3hour	20240514	D06	962	8	L371	A	None	3 hours
20240514_3hour	20240514	D07	962	9	L371	A	None	3 hours
20240514_3hour	20240514	D08	962	10	L371	A	None	3 hours
20240514_3hour	20240514	E01	978	3	Asp	A	None	3 hours
20240514_3hour	20240514	E02	978	4	Asp	A	None	3 hours
20240514_3hour	20240514	E03	978	5	Asp	A	None	3 hours
20240514_3hour	20240514	E04	978	6	Asp	A	None	3 hours
20240514_3hour	20240514	E05	978	7	Asp	A	None	3 hours
20240514_3hour	20240514	E06	978	8	Asp	A	None	3 hours
20240514_3hour	20240514	E07	978	9	Asp	A	None	3 hours
20240514_3hour	20240514	E08	978	10	Asp	A	None	3 hours
20240514_3hour	20240514	F01	962	3	Asp	A	None	3 hours
20240514_3hour	20240514	F02	962	4	Asp	A	None	3 hours
20240514_3hour	20240514	F03	962	5	Asp	A	None	3 hours
20240514_3hour	20240514	F04	962	6	Asp	A	None	3 hours
20240514_3hour	20240514	F05	962	7	Asp	A	None	3 hours
20240514_3hour	20240514	F06	962	8	Asp	A	None	3 hours
20240514_3hour	20240514	F07	962	9	Asp	A	None	3 hours
20240514_3hour	20240514	F08	962	10	Asp	A	None	3 hours
20240514_3hour	20240514	G01	978	3	L111	A	HOBT	3 hours
20240514_3hour	20240514	G02	978	4	L111	A	HOBT	3 hours
20240514_3hour	20240514	G03	978	5	L111	A	HOBT	3 hours
20240514_3hour	20240514	G04	978	6	L111	A	HOBT	3 hours
20240514_3hour	20240514	G05	978	7	L111	A	HOBT	3 hours
20240514_3hour	20240514	G06	978	8	L111	A	HOBT	3 hours
20240514_3hour	20240514	G07	978	9	L111	A	HOBT	3 hours
20240514_3hour	20240514	G08	978	10	L111	A	HOBT	3 hours
20240514_3hour	20240514	H01	962	3	L111	A	HOBT	3 hours
20240514_3hour	20240514	H02	962	4	L111	A	HOBT	3 hours
20240514_3hour	20240514	H03	962	5	L111	A	HOBT	3 hours
20240514_3hour	20240514	H04	962	6	L111	A	HOBT	3 hours
20240514_3hour	20240514	H05	962	7	L111	A	HOBT	3 hours
20240514_3hour	20240514	H06	962	8	L111	A	HOBT	3 hours
20240514_3hour	20240514	H07	962	9	L111	A	HOBT	3 hours
20240514_3hour	20240514	H08	962	10	L111	A	HOBT	3 hours
20240514_3hour	20240514	I01	978	3	L371	A	HOBT	3 hours
20240514_3hour	20240514	I02	978	4	L371	A	HOBT	3 hours
20240514_3hour	20240514	I03	978	5	L371	A	HOBT	3 hours
20240514_3hour	20240514	I04	978	6	L371	A	HOBT	3 hours
20240514_3hour	20240514	I05	978	7	L371	A	HOBT	3 hours
20240514_3hour	20240514	I06	978	8	L371	A	HOBT	3 hours
20240514_3hour	20240514	I07	978	9	L371	A	HOBT	3 hours
20240514_3hour	20240514	I08	978	10	L371	A	HOBT	3 hours
20240514_3hour	20240514	J01	962	3	L371	A	HOBT	3 hours
20240514_3hour	20240514	J02	962	4	L371	A	HOBT	3 hours
20240514_3hour	20240514	J03	962	5	L371	A	HOBT	3 hours
20240514_3hour	20240514	J04	962	6	L371	A	HOBT	3 hours
20240514_3hour	20240514	J05	962	7	L371	A	HOBT	3 hours
20240514_3hour	20240514	J06	962	8	L371	A	HOBT	3 hours
20240514_3hour	20240514	J07	962	9	L371	A	HOBT	3 hours
20240514_3hour	20240514	J08	962	10	L371	A	HOBT	3 hours
20240514_3hour	20240514	K01	978	3	Asp	A	HOBT	3 hours
20240514_3hour	20240514	K02	978	4	Asp	A	HOBT	3 hours
20240514_3hour	20240514	K03	978	5	Asp	A	HOBT	3 hours
20240514_3hour	20240514	K04	978	6	Asp	A	HOBT	3 hours
20240514_3hour	20240514	K05	978	7	Asp	A	HOBT	3 hours
20240514_3hour	20240514	K06	978	8	Asp	A	HOBT	3 hours
20240514_3hour	20240514	K07	978	9	Asp	A	HOBT	3 hours
20240514_3hour	20240514	K08	978	10	Asp	A	HOBT	3 hours
20240514_3hour	20240514	L01	962	3	Asp	A	HOBT	3 hours
20240514_3hour	20240514	L02	962	4	Asp	A	HOBT	3 hours
20240514_3hour	20240514	L03	962	5	Asp	A	HOBT	3 hours
20240514_3hour	20240514	L04	962	6	Asp	A	HOBT	3 hours
20240514_3hour	20240514	L05	962	7	Asp	A	HOBT	3 hours
20240514_3hour	20240514	L06	962	8	Asp	A	HOBT	3 hours
20240514_3hour	20240514	L07	962	9	Asp	A	HOBT	3 hours
20240514_3hour	20240514	L08	962	10	Asp	A	HOBT	3 hours
20240516_HRP_HK_2	20240516	A01	1152	3	P8375	2	None	3 Hours
20240516_HRP_HK_2	20240516	A02	1152	4	P8375	2	None	3 Hours
20240516_HRP_HK_2	20240516	A03	1152	5	P8375	2	None	3 Hours
20240516_HRP_HK_2	20240516	A04	1152	6	P8375	2	None	3 Hours
20240516_HRP_HK_2	20240516	A05	1152	7	P8375	2	None	3 Hours
20240516_HRP_HK_2	20240516	A06	1152	8	P8375	2	None	3 Hours
20240516_HRP_HK_2	20240516	A07	1152	9	P8375	2	None	3 Hours
20240516_HRP_HK_2	20240516	A08	1152	10	P8375	2	None	3 Hours
20240516_HRP_HK_2	20240516	B01	1089	3	P8375	2	None	3 Hours
20240516_HRP_HK_2	20240516	B02	1089	4	P8375	2	None	3 Hours
20240516_HRP_HK_2	20240516	B03	1089	5	P8375	2	None	3 Hours
20240516_HRP_HK_2	20240516	B04	1089	6	P8375	2	None	3 Hours
20240516_HRP_HK_2	20240516	B05	1089	7	P8375	2	None	3 Hours
20240516_HRP_HK_2	20240516	B06	1089	8	P8375	2	None	3 Hours
20240516_HRP_HK_2	20240516	B07	1089	9	P8375	2	None	3 Hours
20240516_HRP_HK_2	20240516	B08	1089	10	P8375	2	None	3 Hours
20240516_HRP_HK_2	20240516	C01	979	3	P8375	2	None	3 Hours
20240516_HRP_HK_2	20240516	C02	979	4	P8375	2	None	3 Hours
20240516_HRP_HK_2	20240516	C03	979	5	P8375	2	None	3 Hours
20240516_HRP_HK_2	20240516	C04	979	6	P8375	2	None	3 Hours
20240516_HRP_HK_2	20240516	C05	979	7	P8375	2	None	3 Hours
20240516_HRP_HK_2	20240516	C06	979	8	P8375	2	None	3 Hours
20240516_HRP_HK_2	20240516	C07	979	9	P8375	2	None	3 Hours
20240516_HRP_HK_2	20240516	C08	979	10	P8375	2	None	3 Hours
20240516_HRP_HK_2	20240516	D01	963	3	P8375	2	None	3 Hours
20240516_HRP_HK_2	20240516	D02	963	4	P8375	2	None	3 Hours
20240516_HRP_HK_2	20240516	D03	963	5	P8375	2	None	3 Hours
20240516_HRP_HK_2	20240516	D04	963	6	P8375	2	None	3 Hours
20240516_HRP_HK_2	20240516	D05	963	7	P8375	2	None	3 Hours
20240516_HRP_HK_2	20240516	D06	963	8	P8375	2	None	3 Hours
20240516_HRP_HK_2	20240516	D07	963	9	P8375	2	None	3 Hours
20240516_HRP_HK_2	20240516	D08	963	10	P8375	2	None	3 Hours
20240516_HRP_HK_2	20240516	E01	1152	3	P8375	3	None	3 Hours
20240516_HRP_HK_2	20240516	E02	1152	4	P8375	3	None	3 Hours
20240516_HRP_HK_2	20240516	E03	1152	5	P8375	3	None	3 Hours
20240516_HRP_HK_2	20240516	E04	1152	6	P8375	3	None	3 Hours
20240516_HRP_HK_2	20240516	E05	1152	7	P8375	3	None	3 Hours
20240516_HRP_HK_2	20240516	E06	1152	8	P8375	3	None	3 Hours
20240516_HRP_HK_2	20240516	E07	1152	9	P8375	3	None	3 Hours
20240516_HRP_HK_2	20240516	E08	1152	10	P8375	3	None	3 Hours
20240516_HRP_HK_2	20240516	F01	1089	3	P8375	3	None	3 Hours
20240516_HRP_HK_2	20240516	F02	1089	4	P8375	3	None	3 Hours
20240516_HRP_HK_2	20240516	F03	1089	5	P8375	3	None	3 Hours
20240516_HRP_HK_2	20240516	F04	1089	6	P8375	3	None	3 Hours
20240516_HRP_HK_2	20240516	F05	1089	7	P8375	3	None	3 Hours
20240516_HRP_HK_2	20240516	F06	1089	8	P8375	3	None	3 Hours
20240516_HRP_HK_2	20240516	F07	1089	9	P8375	3	None	3 Hours
20240516_HRP_HK_2	20240516	F08	1089	10	P8375	3	None	3 Hours
20240516_HRP_HK_2	20240516	G01	979	3	P8375	3	None	3 Hours
20240516_HRP_HK_2	20240516	G02	979	4	P8375	3	None	3 Hours
20240516_HRP_HK_2	20240516	G03	979	5	P8375	3	None	3 Hours
20240516_HRP_HK_2	20240516	G04	979	6	P8375	3	None	3 Hours
20240516_HRP_HK_2	20240516	G05	979	7	P8375	3	None	3 Hours
20240516_HRP_HK_2	20240516	G06	979	8	P8375	3	None	3 Hours
20240516_HRP_HK_2	20240516	G07	979	9	P8375	3	None	3 Hours
20240516_HRP_HK_2	20240516	G08	979	10	P8375	3	None	3 Hours
20240516_HRP_HK_2	20240516	H01	963	3	P8375	3	None	3 Hours
20240516_HRP_HK_2	20240516	H02	963	4	P8375	3	None	3 Hours
20240516_HRP_HK_2	20240516	H03	963	5	P8375	3	None	3 Hours
20240516_HRP_HK_2	20240516	H04	963	6	P8375	3	None	3 Hours
20240516_HRP_HK_2	20240516	H05	963	7	P8375	3	None	3 Hours
20240516_HRP_HK_2	20240516	H06	963	8	P8375	3	None	3 Hours
20240516_HRP_HK_2	20240516	H07	963	9	P8375	3	None	3 Hours
20240516_HRP_HK_2	20240516	H08	963	10	P8375	3	None	3 Hours
20240516_HRP_HK_2	20240516	I01	1152	3	P8375	H.K.	None	3 Hours
20240516_HRP_HK_2	20240516	I02	1152	4	P8375	H.K.	None	3 Hours
20240516_HRP_HK_2	20240516	I03	1152	5	P8375	H.K.	None	3 Hours
20240516_HRP_HK_2	20240516	I04	1152	6	P8375	H.K.	None	3 Hours
20240516_HRP_HK_2	20240516	I05	1152	7	P8375	H.K.	None	3 Hours
20240516_HRP_HK_2	20240516	I06	1152	8	P8375	H.K.	None	3 Hours
20240516_HRP_HK_2	20240516	I07	1152	9	P8375	H.K.	None	3 Hours
20240516_HRP_HK_2	20240516	I08	1152	10	P8375	H.K.	None	3 Hours
20240516_HRP_HK_2	20240516	J01	1089	3	P8375	H.K.	None	3 Hours
20240516_HRP_HK_2	20240516	J02	1089	4	P8375	H.K.	None	3 Hours
20240516_HRP_HK_2	20240516	J03	1089	5	P8375	H.K.	None	3 Hours
20240516_HRP_HK_2	20240516	J04	1089	6	P8375	H.K.	None	3 Hours
20240516_HRP_HK_2	20240516	J05	1089	7	P8375	H.K.	None	3 Hours
20240516_HRP_HK_2	20240516	J06	1089	8	P8375	H.K.	None	3 Hours
20240516_HRP_HK_2	20240516	J07	1089	9	P8375	H.K.	None	3 Hours
20240516_HRP_HK_2	20240516	J08	1089	10	P8375	H.K.	None	3 Hours
20240516_HRP_HK_2	20240516	K01	979	3	P8375	H.K.	None	3 Hours
20240516_HRP_HK_2	20240516	K02	979	4	P8375	H.K.	None	3 Hours
20240516_HRP_HK_2	20240516	K03	979	5	P8375	H.K.	None	3 Hours
20240516_HRP_HK_2	20240516	K04	979	6	P8375	H.K.	None	3 Hours
20240516_HRP_HK_2	20240516	K05	979	7	P8375	H.K.	None	3 Hours
20240516_HRP_HK_2	20240516	K06	979	8	P8375	H.K.	None	3 Hours
20240516_HRP_HK_2	20240516	K07	979	9	P8375	H.K.	None	3 Hours
20240516_HRP_HK_2	20240516	K08	979	10	P8375	H.K.	None	3 Hours
20240516_HRP_HK_2	20240516	L01	963	3	P8375	H.K.	None	3 Hours
20240516_HRP_HK_2	20240516	L02	963	4	P8375	H.K.	None	3 Hours
20240516_HRP_HK_2	20240516	L03	963	5	P8375	H.K.	None	3 Hours
20240516_HRP_HK_2	20240516	L04	963	6	P8375	H.K.	None	3 Hours
20240516_HRP_HK_2	20240516	L05	963	7	P8375	H.K.	None	3 Hours
20240516_HRP_HK_2	20240516	L06	963	8	P8375	H.K.	None	3 Hours
20240516_HRP_HK_2	20240516	L07	963	9	P8375	H.K.	None	3 Hours
20240516_HRP_HK_2	20240516	L08	963	10	P8375	H.K.	None	3 Hours
20240627_MedRep_24hrs	20240627	A01	978	3	L111	C	None	24 hours
20240627_MedRep_24hrs	20240627	A02	978	4	L111	C	None	24 hours
20240627_MedRep_24hrs	20240627	A03	978	5	L111	C	None	24 hours
20240627_MedRep_24hrs	20240627	A04	978	6	L111	C	None	24 hours
20240627_MedRep_24hrs	20240627	A05	978	7	L111	C	None	24 hours
20240627_MedRep_24hrs	20240627	A06	978	8	L111	C	None	24 hours
20240627_MedRep_24hrs	20240627	A07	978	9	L111	C	None	24 hours
20240627_MedRep_24hrs	20240627	A08	978	10	L111	C	None	24 hours
20240627_MedRep_24hrs	20240627	B01	962	3	L111	C	None	24 hours
20240627_MedRep_24hrs	20240627	B02	962	4	L111	C	None	24 hours
20240627_MedRep_24hrs	20240627	B03	962	5	L111	C	None	24 hours
20240627_MedRep_24hrs	20240627	B04	962	6	L111	C	None	24 hours
20240627_MedRep_24hrs	20240627	B05	962	7	L111	C	None	24 hours
20240627_MedRep_24hrs	20240627	B06	962	8	L111	C	None	24 hours
20240627_MedRep_24hrs	20240627	B07	962	9	L111	C	None	24 hours
20240627_MedRep_24hrs	20240627	B08	962	10	L111	C	None	24 hours
20240627_MedRep_24hrs	20240627	C01	978	3	L371	C	None	24 hours
20240627_MedRep_24hrs	20240627	C02	978	4	L371	C	None	24 hours
20240627_MedRep_24hrs	20240627	C03	978	5	L371	C	None	24 hours
20240627_MedRep_24hrs	20240627	C04	978	6	L371	C	None	24 hours
20240627_MedRep_24hrs	20240627	C05	978	7	L371	C	None	24 hours
20240627_MedRep_24hrs	20240627	C06	978	8	L371	C	None	24 hours
20240627_MedRep_24hrs	20240627	C07	978	9	L371	C	None	24 hours
20240627_MedRep_24hrs	20240627	C08	978	10	L371	C	None	24 hours
20240627_MedRep_24hrs	20240627	D01	962	3	L371	C	None	24 hours
20240627_MedRep_24hrs	20240627	D02	962	4	L371	C	None	24 hours
20240627_MedRep_24hrs	20240627	D03	962	5	L371	C	None	24 hours
20240627_MedRep_24hrs	20240627	D04	962	6	L371	C	None	24 hours
20240627_MedRep_24hrs	20240627	D05	962	7	L371	C	None	24 hours
20240627_MedRep_24hrs	20240627	D06	962	8	L371	C	None	24 hours
20240627_MedRep_24hrs	20240627	D07	962	9	L371	C	None	24 hours
20240627_MedRep_24hrs	20240627	D08	962	10	L371	C	None	24 hours
20240627_MedRep_24hrs	20240627	E01	978	3	Asp	C	None	24 hours
20240627_MedRep_24hrs	20240627	E02	978	4	Asp	C	None	24 hours
20240627_MedRep_24hrs	20240627	E03	978	5	Asp	C	None	24 hours
20240627_MedRep_24hrs	20240627	E04	978	6	Asp	C	None	24 hours
20240627_MedRep_24hrs	20240627	E05	978	7	Asp	C	None	24 hours
20240627_MedRep_24hrs	20240627	E06	978	8	Asp	C	None	24 hours
20240627_MedRep_24hrs	20240627	E07	978	9	Asp	C	None	24 hours
20240627_MedRep_24hrs	20240627	E08	978	10	Asp	C	None	24 hours
20240627_MedRep_24hrs	20240627	F01	962	3	Asp	C	None	24 hours
20240627_MedRep_24hrs	20240627	F02	962	4	Asp	C	None	24 hours
20240627_MedRep_24hrs	20240627	F03	962	5	Asp	C	None	24 hours
20240627_MedRep_24hrs	20240627	F04	962	6	Asp	C	None	24 hours
20240627_MedRep_24hrs	20240627	F05	962	7	Asp	C	None	24 hours
20240627_MedRep_24hrs	20240627	F06	962	8	Asp	C	None	24 hours
20240627_MedRep_24hrs	20240627	F07	962	9	Asp	C	None	24 hours
20240627_MedRep_24hrs	20240627	F08	962	10	Asp	C	None	24 hours
20240627_MedRep_24hrs	20240627	G01	978	3	L111	C	HOBT	24 hours
20240627_MedRep_24hrs	20240627	G02	978	4	L111	C	HOBT	24 hours
20240627_MedRep_24hrs	20240627	G03	978	5	L111	C	HOBT	24 hours
20240627_MedRep_24hrs	20240627	G04	978	6	L111	C	HOBT	24 hours
20240627_MedRep_24hrs	20240627	G05	978	7	L111	C	HOBT	24 hours
20240627_MedRep_24hrs	20240627	G06	978	8	L111	C	HOBT	24 hours
20240627_MedRep_24hrs	20240627	G07	978	9	L111	C	HOBT	24 hours
20240627_MedRep_24hrs	20240627	G08	978	10	L111	C	HOBT	24 hours
20240627_MedRep_24hrs	20240627	H01	962	3	L111	C	HOBT	24 hours
20240627_MedRep_24hrs	20240627	H02	962	4	L111	C	HOBT	24 hours
20240627_MedRep_24hrs	20240627	H03	962	5	L111	C	HOBT	24 hours
20240627_MedRep_24hrs	20240627	H04	962	6	L111	C	HOBT	24 hours
20240627_MedRep_24hrs	20240627	H05	962	7	L111	C	HOBT	24 hours
20240627_MedRep_24hrs	20240627	H06	962	8	L111	C	HOBT	24 hours
20240627_MedRep_24hrs	20240627	H07	962	9	L111	C	HOBT	24 hours
20240627_MedRep_24hrs	20240627	H08	962	10	L111	C	HOBT	24 hours
20240627_MedRep_24hrs	20240627	I01	978	3	L371	C	HOBT	24 hours
20240627_MedRep_24hrs	20240627	I02	978	4	L371	C	HOBT	24 hours
20240627_MedRep_24hrs	20240627	I03	978	5	L371	C	HOBT	24 hours
20240627_MedRep_24hrs	20240627	I04	978	6	L371	C	HOBT	24 hours
20240627_MedRep_24hrs	20240627	I05	978	7	L371	C	HOBT	24 hours
20240627_MedRep_24hrs	20240627	I06	978	8	L371	C	HOBT	24 hours
20240627_MedRep_24hrs	20240627	I07	978	9	L371	C	HOBT	24 hours
20240627_MedRep_24hrs	20240627	I08	978	10	L371	C	HOBT	24 hours
20240627_MedRep_24hrs	20240627	J01	962	3	L371	C	HOBT	24 hours
20240627_MedRep_24hrs	20240627	J02	962	4	L371	C	HOBT	24 hours
20240627_MedRep_24hrs	20240627	J03	962	5	L371	C	HOBT	24 hours
20240627_MedRep_24hrs	20240627	J04	962	6	L371	C	HOBT	24 hours
20240627_MedRep_24hrs	20240627	J05	962	7	L371	C	HOBT	24 hours
20240627_MedRep_24hrs	20240627	J06	962	8	L371	C	HOBT	24 hours
20240627_MedRep_24hrs	20240627	J07	962	9	L371	C	HOBT	24 hours
20240627_MedRep_24hrs	20240627	J08	962	10	L371	C	HOBT	24 hours
20240627_MedRep_24hrs	20240627	K01	978	3	Asp	C	HOBT	24 hours
20240627_MedRep_24hrs	20240627	K02	978	4	Asp	C	HOBT	24 hours
20240627_MedRep_24hrs	20240627	K03	978	5	Asp	C	HOBT	24 hours
20240627_MedRep_24hrs	20240627	K04	978	6	Asp	C	HOBT	24 hours
20240627_MedRep_24hrs	20240627	K05	978	7	Asp	C	HOBT	24 hours
20240627_MedRep_24hrs	20240627	K06	978	8	Asp	C	HOBT	24 hours
20240627_MedRep_24hrs	20240627	K07	978	9	Asp	C	HOBT	24 hours
20240627_MedRep_24hrs	20240627	K08	978	10	Asp	C	HOBT	24 hours
20240627_MedRep_24hrs	20240627	L01	962	3	Asp	C	HOBT	24 hours
20240627_MedRep_24hrs	20240627	L02	962	4	Asp	C	HOBT	24 hours
20240627_MedRep_24hrs	20240627	L03	962	5	Asp	C	HOBT	24 hours
20240627_MedRep_24hrs	20240627	L04	962	6	Asp	C	HOBT	24 hours
20240627_MedRep_24hrs	20240627	L05	962	7	Asp	C	HOBT	24 hours
20240627_MedRep_24hrs	20240627	L06	962	8	Asp	C	HOBT	24 hours
20240627_MedRep_24hrs	20240627	L07	962	9	Asp	C	HOBT	24 hours
20240627_MedRep_24hrs	20240627	L08	962	10	Asp	C	HOBT	24 hours
20240627_MedRep_24hrs	20240627	A01	978	3	L111	C	None	3 hours
20240627_MedRep_24hrs	20240627	A02	978	4	L111	C	None	3 hours
20240627_MedRep_24hrs	20240627	A03	978	5	L111	C	None	3 hours
20240627_MedRep_24hrs	20240627	A04	978	6	L111	C	None	3 hours
20240627_MedRep_24hrs	20240627	A05	978	7	L111	C	None	3 hours
20240627_MedRep_24hrs	20240627	A06	978	8	L111	C	None	3 hours
20240627_MedRep_24hrs	20240627	A07	978	9	L111	C	None	3 hours
20240627_MedRep_24hrs	20240627	A08	978	10	L111	C	None	3 hours
20240627_MedRep_24hrs	20240627	B01	962	3	L111	C	None	3 hours
20240627_MedRep_24hrs	20240627	B02	962	4	L111	C	None	3 hours
20240627_MedRep_24hrs	20240627	B03	962	5	L111	C	None	3 hours
20240627_MedRep_24hrs	20240627	B04	962	6	L111	C	None	3 hours
20240627_MedRep_24hrs	20240627	B05	962	7	L111	C	None	3 hours
20240627_MedRep_24hrs	20240627	B06	962	8	L111	C	None	3 hours
20240627_MedRep_24hrs	20240627	B07	962	9	L111	C	None	3 hours
20240627_MedRep_24hrs	20240627	B08	962	10	L111	C	None	3 hours
20240627_MedRep_24hrs	20240627	C01	978	3	L371	C	None	3 hours
20240627_MedRep_24hrs	20240627	C02	978	4	L371	C	None	3 hours
20240627_MedRep_24hrs	20240627	C03	978	5	L371	C	None	3 hours
20240627_MedRep_24hrs	20240627	C04	978	6	L371	C	None	3 hours
20240627_MedRep_24hrs	20240627	C05	978	7	L371	C	None	3 hours
20240627_MedRep_24hrs	20240627	C06	978	8	L371	C	None	3 hours
20240627_MedRep_24hrs	20240627	C07	978	9	L371	C	None	3 hours
20240627_MedRep_24hrs	20240627	C08	978	10	L371	C	None	3 hours
20240627_MedRep_24hrs	20240627	D01	962	3	L371	C	None	3 hours
20240627_MedRep_24hrs	20240627	D02	962	4	L371	C	None	3 hours
20240627_MedRep_24hrs	20240627	D03	962	5	L371	C	None	3 hours
20240627_MedRep_24hrs	20240627	D04	962	6	L371	C	None	3 hours
20240627_MedRep_24hrs	20240627	D05	962	7	L371	C	None	3 hours
20240627_MedRep_24hrs	20240627	D06	962	8	L371	C	None	3 hours
[truncated: 162 more rows]
